# Supplementary material for: Whole Genome Sequencing Indicates Heterogeneity of Hyperostotic Disorders in Dogs
Source: Genes (Basel). 2020 Feb 4;11(2):163. doi: 10.3390/genes11020163 (PMC7074049; doi:10.3390/genes11020163)
Supplement: Supplementary file 1 [file genes-11-00163-s001.zip]

Archive with 1 entries (1 files):
- genes-656504-supplementary.xlsx
