# Supplementary material for: Whole Genome Sequencing Indicates Heterogeneity of Hyperostotic Disorders in Dogs
Source: Genes (Basel). 2020 Feb 4;11(2):163. doi: 10.3390/genes11020163 (PMC7074049; doi:10.3390/genes11020163)
Supplement: Supplementary file 1 [file genes-11-00163-s001.zip › genes-656504-supplementary.xlsx]

## Sheet: 592 whole-genome sequences
Table S1. Detailed information of all whole-genome sequences.
Sample ID	Breed	Study accession	Sample accession	Coverage	Diagnosis	Sex	Age of onset (months)	Image	Possible functional candidate variant
AR001	Australian Terrier	PRJEB16012	SAMEA4504840	29.2	Craniomandibular osteopathy (CMO)	male	3	radiograph	COL1A1:c.1786G>A
AS006	American Staffordshire Terrier	PRJEB16012	SAMEA4504831	15.5	Calvarial hyperostotic syndrome (CHS)	male	7	CT scan	-
BH003	Basset Hound	PRJEB16012	SAMEA4509488	24.2	Craniomandibular osteopathy (CMO)	female	4	radiograph	SLC37A2:c.1446+1G>A
CE073	Cairn Terrier	PRJEB16012	SAMEA104091555	28.4	Craniomandibular osteopathy (CMO)	female	6	NA	-
CR039	Curly Coated Retriever	PRJEB16012	SAMEA104091556	22.4	Craniomandibular osteopathy (CMO)	female	6	NA	-
GW004	German Wirehaired Pointer	PRJEB13468	SAMEA3928144	21.8	Craniomandibular osteopathy (CMO)	female	4.5	radiograph	-
OS001	Old English Sheepdog	PRJEB16012	SAMEA4504841	27.7	Craniomandibular osteopathy (CMO)	female	6	radiograph	-
WE006	Weimaraner	PRJEB16012	SAMEA4506902	24	Craniomandibular osteopathy (CMO)	female	6	CT scan	SLC35D1:c.1021_1024delTCAG
6455RE	Greater Swiss Mountain Dog	PRJEB16012/PRJEB30571	SAMEA104658568/SAMEA5205217	13.57	control	female
AC023	Australian Cattle Dog	PRJEB16012	SAMEA104091560	26.46	control	male
AC046	Australian Cattle Dog	PRJEB16012	SAMEA104283464	37.95	control	male
AC065	Australian Cattle dog	PRJEB13468	SAMEA3928139	18.09	control	female
AC108	Australian Cattle dog	PRJEB16012	SAMEA4504820	19.06	control	female
AC364	Australian Cattle Dog	PRJEB16012	SAMEA104500413	21.57	control	male
AD009	Alpine Dachsbracke	PRJEB14840	SAMEA4346711	38.02	control	male
AD034	Alpine Dachsbracke	PRJEB16012	SAMEA4848713	23.28	control	male
AM007	Alaskan Malamute	PRJEB16012	SAMEA104091571	17.08	control	male
AM019	Alaskan Malamute	PRJEB16012	SAMEA4848707	35.96	control	female
AS008	American Staffordshire Terrier	PRJEB16012	SAMEA4867927	23.89	control	male
AU178	Australian Shepherd	PRJEB16012	SAMEA104283461	18.23	control	female
AU184	Australian Shepherd	PRJEB16012	SAMEA4867934	35.41	control	female
BB011	Berger Blanc Suisse	PRJEB16012	SAMEA4506887	15.64	control	male
BC0480	Border Collie	PRJEB16012	SAMEA104091558	32.19	control	female
BC1028	Border Collie	PRJNA319610	SRR3466766	20.43	control	male
BC1029	Border Collie	PRJNA319610	SRR3466767	22.85	control	male
BC222	Border Collie	PRJNA319610	SRR3466763	23.18	control	male
BC272	Border Collie	PRJEB4544/PRJNA188158	SAMEA2177732/SAMN01908107	10.66	control	female
BC387	Border Collie	PRJNA319610	SRR3466764	17.85	control	male
BC485	Border Collie	PRJEB16012	SAMEA104125112	25.89	control	male
BC518	Border Collie	PRJEB16012	SAMEA104125113	26.71	control	female
BC555	Border Collie	PRJEB16012	SAMEA104125114	21.34	control	male
BC578	Border Collie	PRJNA319610	SRR3466765	24.21	control	female
BC597	Border Collie	PRJEB16012	SAMEA104125115	23.33	control	male
BC604__BC_24093	Border Collie	PRJEB12337	ERR1210832	28.51	control	female
BC621	Border Collie	PRJEB16012	SAMEA4867922	19.36	control	male
BD016	Bearded Collie	PRJEB13468	SAMEA3928140	17.81	control	female
BD036	Bearded Collie	PRJEB16012	SAMEA4505492	19.7	control	male
BD052	Bearded Collie	PRJEB16012	SAMEA4504824	16.21	control	male
BD085	Bearded Collie	PRJEB16012	SAMEA4505493	16.56	control	female
BD089	Bearded Collie	PRJEB16012	SAMEA4504827	15.16	control	male
BD091	Bearded Collie	PRJEB16012	SAMEA4505496	10.38	control	male
BD093	Bearded Collie	PRJEB16012	SAMEA4504832	11.79	control	male
BD098	Bearded Collie	PRJEB16012	SAMEA4504839	27.47	control	male
BE020	Beagle	PRJEB5500	SAMEA2376414	13.41	control	female
BG064	Bavarian Hound	PRJEB16012	SAMEA104091562	41.48	control	male
BH005_SEA04046	Basset Hound	PRJEB16012	SAMEA5209170	43.49	control	female
BI005_HCS01268	Brussels Griffon	PRJEB16012	SAMEA5209171	46.88	control	male
BI006_HCS01271	Brussels Griffon	PRJEB16012	SAMEA5209172	44.54	control	female
BJ001	Basenji	PRJEB16012	SAMEA104283473	19.88	control	male
BJ002	Basenji	PRJEB16012	SAMEA104283472	20.18	control	male
BJ003	Basenji	PRJEB16012	SAMEA104283471	24.21	control	male
BJ004	Basenji	PRJEB16012	SAMEA104283470	26.01	control	female
BJ005	Basenji	PRJEB16012	SAMEA104283469	26.06	control	female
BJ006	Basenji	PRJEB16012	SAMEA104283468	25.03	control	female
BT012	Bull Terrier	PRJEB16012	SAMEA104125116	23.45	control	female
BU002	Bullmastiff	PRJEB16012	SAMEA103949042	13.53	control	male
CH019	Chihuahua	PRJEB13139	SAMEA3905753	32.13	control	male
CH022_LCR05127	Chihuahua	PRJEB16012	SAMEA5209173	46.01	control	female
CH023_LCR05128	Chihuahua	PRJEB16012	SAMEA5209174	47.16	control	male
CH027	Chihuahua	PRJEB16012	SAMEA4848714	25.64	control	female
CK006	Cavalier King Charles Spaniel	PRJEB16012	SAMEA104091570	30.29	control	female
CK023	Cavalier King Charles Spaniel	PRJEB16012	SAMEA104091569	28.52	control	female
CL013	Collie	PRJEB16012	SAMEA4867926	26.92	control	male
CP003	Cocker Spaniel	PRJEB16012	SAMEA4506900	27.71	control	male
CP010_SEA04160	English Cocker Spaniel	PRJEB16012	SAMEA5209204	47.54	control	female
CR018	Curly Coated Retriever	PRJEB16012	SAMEA4867931	28.84	control	female
CR023	Curly Coated Retriever	PRJEB16012	SAMEA4867930	30.92	control	male
CR040	Curly Coated Retriever	PRJEB16012	SAMEA4848709	45.89	control	male
CR101	Curly Coated Retriever	PRJEB16012	SAMEA4848710	35.16	control	female
CW011	Chow Chow	PRJEB16012	SAMEA104091566	23.2	control	female
DAL162K1	Dalmatian dog	PRJNA360671	SRR5161902	14.38	control	female
DD116	Great Dane	PRJEB16012	SAMEA104091557	35.83	control	male
DH0117	Dachshund	PRJEB16012	SAMEA104091567	26.4	control	male
DH098	Dachshund	PRJEB7736	SAMEA3121338	17.13	control	male
DH126	Dachshund	PRJEB16012	SAMEA104125117	18.89	control	female
DH136_SEA04054	Miniature Dachshund	PRJEB16012	SAMEA5209175	47.04	control	male
DH137_SEA04056	Miniature Dachshund	PRJEB16012	SAMEA5209176	45.2	control	female
DO159	Doberman Pinscher	PRJEB16012	SAMEA4509491	20.42	control	female
DO242	Doberman Pinscher	PRJEB16012	SAMEA4505489	39.78	control	female
DO263	Doberman Pinscher	PRJEB16012	SAMEA4509492	17.3	control	male
DQ1	Chinese Indigenous Dog	PRJNA266585		16.13	control	male
DQ10	Chinese Indigenous Dog	PRJNA266585		15.82	control	male
DQ2	Chinese Indigenous Dog	PRJNA266585		16.81	control	female
DQ3	Chinese Indigenous Dog	PRJNA266585		14.61	control	female
DQ4	Chinese Indigenous Dog	PRJNA266585		15.23	control	male
DQ5	Chinese Indigenous Dog	PRJNA266585		16.06	control	female
DQ6	Chinese Indigenous Dog	PRJNA266585		13.43	control	female
DQ7	Chinese Indigenous Dog	PRJNA266585		16.4	control	male
DQ8	Chinese Indigenous Dog	PRJNA266585		12.75	control	male
DQ9	Chinese Indigenous Dog	PRJNA266585		14.59	control	male
DS032	German Shepherd / Mixed breed	PRJEB14110	SAMEA3994036	13.11	control	male
DS041	German Shepherd / Mixed breed	PRJEB14110	SAMEA3994037	21.58	control	male
DS042	German Shepherd / Mixed breed	PRJEB14110	SAMEA3994038	18.45	control	male
DS043	German Shepherd	PRJEB16012	SAMEA4506895	29.63	control	female
DS051	German Shepherd	PRJEB16012	SAMEA72802168	21.19	control	female
DS053	German Shepherd	PRJEB16012	SAMEA72802918	20.85	control	male
DS064	German Shepherd	PRJEB16012	SAMEA104283465	37.85	control	male
EB003	English Bulldog	PRJEB16012	SAMEA4848708	28.51	control	male
EL565	Elo	PRJEB16012	SAMEA4506890	16.11	control	male
EN091	Entlebucher Sennenhund	PRJEB16012	SAMEA4504828	12.7	control	male
EN154	Entlebucher Sennenhund	PRJEB16012	SAMEA4505497	12.11	control	male
EN221	Entlebucher Sennenhund	PRJEB16012	SAMEA4504829	11.3	control	male
EN247	Entlebucher Sennenhund	PRJEB16012	SAMEA4505498	10.99	control	male
EN261	Entlebucher Sennenhund	PRJEB16012	SAMEA4504830	10.9	control	male
EN262	Entlebucher Sennenhund	PRJEB16012	SAMEA4505499	12.8	control	male
EN263	Entlebucher Sennenhund	PRJEB16012	SAMEA4505500	12.09	control	male
EN264	Entlebucher Sennenhund	PRJEB16012	SAMEA4505501	15.65	control	male
EU008	Eurasier	PRJEB6079	SAMEA2446720	11.86	control	female
EU035	Eurasier	PRJEB16012	SAMEA4506889	13.74	control	male
FB046	French Bulldog	PRJEB13468	SAMEA3928146	26.19	control	male
FB065	French Bulldog	PRJEB16012	SAMEA4504835	14.15	control	male
GP3	Great Pyrenees	PRJEB16012	SAMEA4848700	24.08	control	male
GR0855	Golden Retriever	PRJEB16012	SAMEA4504838	27.24	control	female
GR0859	Golden Retriever	PRJEB16012	SAMEA4506899	27.33	control	male
GR0860	Golden Retriever	PRJEB16012	SAMEA4509487	27.9	control	male
GR0892	Golden Retriever	PRJEB16012	SAMEA104016307	23.75	control	male
GR1078	Golden Retriever Mix	PRJEB16012	SAMEA104091572	31.26	control	female
GR1161	Golden Retriever	PRJEB16012	SAMEA4867924	22.71	control	male
GS1	German Shepherd	PRJNA266585		15.18	control	male
GS10	German Shepherd	PRJNA266585		15.32	control	male
GS104	Grossspitz	PRJEB16012	SAMEA104105252	30.47	control	female
GS2	German Shepherd	PRJNA266585		15.99	control	male
GS3	German Shepherd	PRJNA266585		15.59	control	male
GS4	German Shepherd	PRJNA266585		15.48	control	male
GS5	German Shepherd	PRJNA266585		14.93	control	male
GS6	German Shepherd	PRJNA266585		15.81	control	male
GS7	German Shepherd	PRJNA266585		16.28	control	male
GS8	German Shepherd	PRJNA266585		14.05	control	male
GS9	German Shepherd	PRJNA266585		16.42	control	male
GY391	Greyhound	PRJEB16012	SAMEA4867933	39.91	control	female
GY393	Greyhound	PRJEB16012	SAMEA4848711	34.35	control	male
GY415	Greyhound	PRJEB16012	SAMEA4867932	31.16	control	female
GY416	Greyhound	PRJEB16012	SAMEA4848712	36.29	control	female
GY432	Greyhound	PRJEB16012	SAMEA104125118	37.89	control	female
HA008_SEA02120	Havanese	PRJEB16012	SAMEA5209177	45.22	control	female
HA009_SEA02121	Havanese	PRJEB16012	SAMEA5209178	46.25	control	male
HA010_GER00024	Havanese	PRJEB16012	SAMEA5209179	46.54	control	male
HT001	Heideterrier	PRJEB16012	SAMEA103135918	26.17	control	female
HW1706	Hovawart	PRJEB16012	SAMEA4506894	14.29	control	female
HW1872	Hovawart	PRJEB16012	SAMEA4848705	29.87	control	female
HW1979	Hovawart	PRJEB16012	SAMEA4867928	24.11	control	female
IT0390	Irish Terrier	PRJEB16012	SAMEA104283467	31.77	control	female
IT221	Irish Terrier	PRJEB13468	SAMEA3928141	19.04	control	male
JR0034	Jack Russell Terrier	PRJEB16012	SAMEA104125119	33.91	control	male
JR043_SEA02220	Jack Russell Terrier	PRJEB16012	SAMEA5209180	19.49	control	male
JR044_SEA02225	Jack Russell Terrier	PRJEB16012	SAMEA5209181	46.85	control	female
JR045	Jack Russell Terrier	PRJEB16012	SAMEA4867925	19.11	control	male
JT007	German Hunting Terrier	PRJEB16012	SAMEA104125120	37.81	control	male
JT011	German Hunting Terrier	PRJEB16012	SAMEA104283460	50.2	control	male
KEP033K1	Central Asian Shepherd dog	PRJNA380744	SRR5381785	10.39	control	female
KF042	Kromfohrländer	PRJEB6076	SAMEA2446055	24.17	control	male
KKH2684	Siberian Husky	PRJEB10823	SAMEA3539249	18.32	control	male
KM1	Kunming Dog	PRJNA266585		11.72	control	female
KM10	Kunming Dog	PRJNA266585		16.81	control	male
KM2	Kunming Dog	PRJNA266585		16.84	control	male
KM3	Kunming Dog	PRJNA266585		16.07	control	female
KM4	Kunming Dog	PRJNA266585		16.5	control	female
KM5	Kunming Dog	PRJNA266585		16.31	control	female
KM6	Kunming Dog	PRJNA266585		15.84	control	male
KM7	Kunming Dog	PRJNA266585		17.64	control	male
KM8	Kunming Dog	PRJNA266585		14.08	control	male
KM9	Kunming Dog	PRJNA266585		14.39	control	male
LA1869	Labrador Retriever	PRJEB16012	SAMEA4504834	14	control	male
LA2382	Mixed Breed	PRJEB16012	SAMEA104125075	37.26	control	female
LA2438	Labrador Retriever	PRJEB16012	SAMEA5209182	14.82	control	male
LA2439__PER00177	Labrador Retriever	PRJEB16012	SAMEA5209183	13.49	control	female
LA2443	Labrador Retriever	PRJEB16012	SAMEA104091568	17.94	control	male
LA882	Labrador Retriever	PRJEB5874	SAMEA2417015	39.41	control	male
LA900	Labrador Retriever	PRJEB5875	SAMEA2417016	18.63	control	male
LB0013	Leonberger	PRJEB16012	SAMEA4848665	11.52	control	male
LB0139	Leonberger	PRJEB16012	SAMEA4848666	11.27	control	male
LB0147	Leonberger	PRJEB16012	SAMEA4848690	23.31	control	male
LB0197	Leonberger	PRJEB16012	SAMEA4848676	15.44	control	male
LB0203	Leonberger	PRJEB16012	SAMEA4848667	8.27	control	male
LB0268	Leonberger	PRJEB16012	SAMEA4848668	11.61	control	male
LB0304	Leonberger	PRJEB16012	SAMEA4848669	11.61	control	male
LB0305	Leonberger	PRJEB16012	SAMEA4848670	10.1	control	male
LB0339	Leonberger	PRJEB16012	SAMEA4848671	11	control	male
LB0418	Leonberger	PRJEB16012	SAMEA4848672	13.04	control	female
LB0482	Leonberger	PRJEB16012	SAMEA4848673	11.79	control	male
LB0507	Leonberger	PRJEB16012	SAMEA4848691	23.2	control	male
LB0554	Leonberger	PRJEB16012	SAMEA4848692	21.89	control	male
LB0656	Leonberger	PRJEB16012	SAMEA4848693	24.47	control	male
LB0683	Leonberger	PRJEB16012	SAMEA4848674	11.37	control	male
LB111	Leonberger	PRJEB16012	SAMEA47266168	13.25	control	female
LB1848	Leonberger	PRJEB16012	SAMEA104656180	12.01	control	female
LB1919	Leonberger	PRJEB16012	SAMEA103935360	16.72	control	female
LB1961	Leonberger	PRJEB16012	SAMEA4848675	11.5	control	male
LB214	Leonberger	PRJEB16012	SAMEA4867936	28.29	control	male
LB3506	Leonberger	PRJEB16012	SAMEA4848684	22.28	control	male
LB3521	Leonberger	PRJEB16012	SAMEA4848694	22.14	control	male
LB3601	Leonberger	PRJEB16012	SAMEA4848685	24.1727	control	male
LB3659	Leonberger	PRJEB16012	SAMEA4848686	25.6724	control	male
LB3705	Leonberger	PRJEB16012	SAMEA4848687	17.0642	control	male
LB3906	Leonberger	PRJEB16012	SAMEA4848688	22.58	control	male
LB4183	Leonberger	PRJEB16012	SAMEA4848689	20.53	control	female
LB4693	Leonberger	PRJEB16012	SAMEA4848695	26.08	control	male
LB5378	Leonberger	PRJEB16012	SAMEA4873254	33.93	control	male
LB5751	Leonberger	PRJEB16012	SAMEA4848699	22.89	control	female
LE0051	Leonberger	PRJEB16012	SAMEA4848677	17.43	control	male
LE0237	Leonberger	PRJEB16012	SAMEA4848678	19.72	control	male
LE0269	Leonberger	PRJEB16012	SAMEA4848679	18.82	control	male
LE0512	Leonberger	PRJEB16012	SAMEA4848680	16.75	control	male
LE0738	Leonberger	PRJEB16012	SAMEA4848681	12.27	control	male
LE0896	Leonberger	PRJEB16012	SAMEA4848696	23.13	control	male
LE1294	Leonberger	PRJEB16012	SAMEA4848682	18.79	control	male
LE1301	Leonberger	PRJEB16012	SAMEA4848683	17.08	control	male
LE1302	Leonberger	PRJEB16012	SAMEA4848697	22.3	control	female
LE1355	Leonberger	PRJEB16012	SAMEA4848698	26.25	control	male
LE2450	Leonberger	PRJEB16012	SAMEA104656181	24.45	control	female
LJ1	Chinese Indigenous Dog	PRJNA266585		16.43	control	male
LJ10	Chinese Indigenous Dog	PRJNA266585		15.14	control	female
LJ2	Chinese Indigenous Dog	PRJNA266585		16.42	control	male
LJ3	Chinese Indigenous Dog	PRJNA266585		15.65	control	male
LJ4	Chinese Indigenous Dog	PRJNA266585		14.09	control	male
LJ5	Chinese Indigenous Dog	PRJNA266585		14.87	control	male
LJ6	Chinese Indigenous Dog	PRJNA266585		15.37	control	female
LJ7	Chinese Indigenous Dog	PRJNA266585		13.3	control	male
LJ8	Chinese Indigenous Dog	PRJNA266585		15.64	control	female
LJ9	Chinese Indigenous Dog	PRJNA266585		15.67	control	male
LJP027A2	Swedish Vallhund	PRJNA394814	SRR5834681	21.7	control	male
LJP030A2	Swedish Vallhund	PRJNA394814	SRR5834680	19.11	control	male
LN048	Landseer	PRJEB9437	SAMEA3402917	15.4	control	female
LR1030	Lagotto Romagnolo	PRJEB16012	SAMEA4509490	21.29	control	male
LR1149	Lagotto Romagnolo	PRJEB16012	SAMEA4867929	24.72	control	female
LR390	Lagotto Romagnolo	PRJEB13468	SAMEA3928142	7.15	control	male
LR416	Lagotto Romagnolo	PRJEB16012	SAMEA4867935	28.89	control	female
LR433	Lagotto Romagnolo	PRJEB16012	SAMEA4505491	20.15	control	male
LR494	Lagotto Romagnolo	PRJEB16012	SAMEA4505494	15.16	control	female
LR538	Lagotto Romagnolo	PRJEB16012	SAMEA104283462	21.95	control	female
LR654	Lagotto Romagnolo	PRJEB16012	SAMEA104283463	19.86	control	male
LR753	Lagotto Romagnolo	PRJEB16012	SAMEA4504833	13.89	control	male
MA008	Malinois	PRJEB16012	SAMEA4504823	15.8	control	female
MA0163	Malinois	PRJEB16012	SAMEA104032048	31.2	control	female
MA094	Malinois	PRJEB16012	SAMEA4504826	14.92	control	female
MA142	Malinois	PRJEB16012	SAMEA104125121	33.57	control	male
MA152	Malinois	PRJEB16012	SAMEA4506898	20.72	control	male
MA324	Malinois	PRJEB16012	SAMEA104125122	39.55	control	male
MA437	Malinois	PRJEB16012	SAMEA4848704	25.28	control	male
MB003	Miniature Bull Terrier	PRJEB16012	SAMEA4867920	12.48	control	female
MI016	Mixed Breed	PRJEB16012	SAMEA4506893	26.64	control	female
MI020	Mixed breed	PRJEB16012	SAMEA4867919	19.93	control	female
MI025	mixed breed	PRJEB16012	SAMEA4867923	24.75	control	male
MP011_CAN00015	Pug	PRJEB16012	SAMEA5209184	45.89	control	female
MP012_CAN00016	Pug	PRJEB16012	SAMEA5209185	43.01	control	male
MP013_CAN00017	Pug	PRJEB16012	SAMEA5209186	42.72	control	female
MS32	Miniature Schnauzer	PRJEB16012	SAMEA5059499	13.04	control	female
MS77	Miniature Schnauzer	PRJEB16012	SAMEA5059500	10.94	control	male
NF187000	Newfoundland	PRJEB16012	SAMEA4848701	22.85	control	male
NF492	Newfoundland	PRJEB16012	SAMEA104500411	22.76	control	male
NW062	Norwich Terrier	PRJEB16012	SAMEA104091550	15.42	control	female
NW152	Norwich Terrier	PRJEB16012	SAMEA104091551	14.6	control	female
NW206	Norwich Terrier	PRJEB16012	SAMEA104091552	13.34	control	female
NW255	Norwich Terrier	PRJEB16012	SAMEA104091553	14.77	control	female
PA073_AMY00153	Papillon	PRJEB16012	SAMEA5209187	45.62	control	male
PA074_AMY00157	Papillon	PRJEB16012	SAMEA5209188	47.04	control	female
PA075_AMY00158	Papillon	PRJEB16012	SAMEA5209189	46.97	control	male
PE002	Perro de Agua Español	PRJEB7903	SAMEA3164479	15.8	control	male
PG002__BGVP_17289	Petit Basset Griffon Vendeen	PRJEB11835	SAMEA3723573	28.27	control	male
PG003_GENEBANK0060	Petit Basset Griffon Vendeen	PRJEB16012	SAMEA5209190	42.37	control	male
PG004_GENEBANK00143	Petit Basset Griffon Vendeen	PRJEB16012	SAMEA5209191	43.58	control	female
PG005_GENEBANK00199	Petit Basset Griffon Vendeen	PRJEB16012	SAMEA5209192	46.84	control	female
PL116	Poodle	PRJEB16012/PRJEB30571	SAMEA4506891/SAMEA5205225	19.46	control	female
PL148__PER_BAN00024	Miniature Poodle	PRJEB16012	SAMEA5209193	11.05	control	female
PL150__D00105	Poodle	PRJNA503969	SAMN10386546	10.4	control	male
PL152__D00270	Poodle	PRJNA503969	SAMN10386547	52.76	control	male
PL153__D00271	Poodle	PRJNA503969	SAMN10386548	39.69	control	male
PL154__D00285	Poodle	PRJNA503969	SAMN10386549	55.44	control	male
PL156__D00353	Poodle	PRJNA503969	SAMN10386550	37.8	control	male
PL157__D00354	Poodle	PRJNA503969	SAMN10386551	37.83	control	male
PL158__D00373	Poodle	PRJNA503969	SAMN10386552	55.52	control	male
PL159__D00382	Poodle	PRJNA503969	SAMN10386553	38.18	control	female
PL160__D00392	Poodle	PRJNA503969	SAMN10386554	56.82	control	female
PL161__D00397	Poodle	PRJNA503969	SAMN10386555	40.91	control	female
PL162__D00477	Poodle	PRJNA503969	SAMN10386556	41.17	control	female
PL163__D00530	Poodle	PRJNA503969	SAMN10386557	43.76	control	male
PL164__D00817	Poodle	PRJNA503969	SAMN10386558	16.59	control	male
PL165__D00868	Poodle	PRJNA503969	SAMN10386559	20.08	control	male
RO2	Rottweiler	PRJEB7735	SAMEA3121337	12.86	control	male
ROS.gDNA.SID00115	Pug	PRJEB17926	SAMEA104389202	50.07	control	male
ROS.gDNA.SID00400	Whippet	PRJEB17926	SAMEA104389243	51.41	control	male
ROS.gDNA.SID00434	Bichon Frisé	PRJEB17926	SAMEA104388844	48.6	control	male
ROS.gDNA.SID00436	Pug	PRJEB17926	SAMEA104389203	50.88	control	female
ROS.gDNA.SID00437	Pug	PRJEB17926	SAMEA104389204	54.41	control	male
ROS.gDNA.SID00439	Pug	PRJEB17926	SAMEA104389205	45.36	control	female
ROS.gDNA.SID00464	Bichon Frisé	PRJEB17926	SAMEA104388845	52.11	control	female
ROS.gDNA.SID00488	Pug	PRJEB17926	SAMEA104389206	54.28	control	female
ROS.gDNA.SID00539	Bichon Frisé	PRJEB17926	SAMEA104388846	51.86	control	female
ROS.gDNA.SID00860	Saluki	PRJEB17926	SAMEA104389241	41.93	control	male
ROS.gDNA.SID01138	Kerry Blue Terrier	PRJEB17926	SAMEA104389201	39.72	control	female
ROS.gDNA.SID01166	Pug	PRJEB17926	SAMEA104389207	45.88	control	male
ROS.gDNA.SID01169	Pug	PRJEB17926	SAMEA104389208	50.8	control	male
ROS.gDNA.SID01170	Pug	PRJEB17926	SAMEA104389209	50.16	control	male
ROS.gDNA.SID01171	Pug	PRJEB17926	SAMEA104389210	48.86	control	male
ROS.gDNA.SID01221	Pug	PRJEB17926	SAMEA104389211	47.88	control	female
ROS.gDNA.SID01232	Bull Terrier	PRJEB17926	SAMEA104388849	50.57	control	male
ROS.gDNA.SID01237	Pug	PRJEB17926	SAMEA104389212	47.02	control	female
ROS.gDNA.SID01578	Shih Tzu	PRJEB17926	SAMEA104389242	40.38	control	female
ROS.gDNA.SID01682	Pug	PRJEB17926	SAMEA104389213	50.1	control	female
ROS.gDNA.SID01737	Dogue de Bordeaux	PRJEB17926	SAMEA104388851	48.04	control	male
ROS.gDNA.SID01899	Japanese Chin	PRJEB17926	SAMEA104388850	52.9	control	male
ROS.gDNA.SID01940	Airedale Terrier	PRJEB17926	SAMEA104388843	42.14	control	female
ROS.gDNA.SID02492	Pug	PRJEB17926	SAMEA104389237	44.46	control	male
ROS.gDNA.SID02765	Pug	PRJEB17926	SAMEA104389238	43.74	control	male
ROS.gDNA.SID02770	Pug	PRJEB17926	SAMEA104389239	45.03	control	male
ROS.gDNA.SID02832	Pug	PRJEB17926	SAMEA104389240	50.28	control	female
ROS.gDNA.SID02920	Bichon Frisé	PRJEB17926	SAMEA104388847	55.28	control	male
ROS.gDNA.SID03009	American Bulldog	PRJEB17926	SAMEA104388842	46.01	control	male
ROS.gDNA.SID03103	Brussels Griffon	PRJEB17926	SAMEA104388848	49.63	control	male
RR098	Rhodesian Ridgeback	PRJEB16012	SAMEA104091554	27.05	control	female
RR123	Rhodesian Ridgeback	PRJEB16012	SAMEA4504822	15.3	control	female
RR224	Rhodesian Ridgeback	PRJEB16012	SAMEA4505495	9.46	control	female
RR320	Rhodesian Ridgeback	PRJNA357866	SRR5117439	22.7973	control	female
SG005	Sloughi	PRJEB13468	SAMEA3928143	20.48	control	female
SG006	Sloughi	PRJEB16012	SAMEA4506885	10.74	control	female
SG008	Sloughi	PRJEB16012	SAMEA4506888	25.37	control	male
SH008	Greater Swiss Mountain Dog	PRJEB16012	SAMEA4504837	24.14	control	female
SH010	Greater Swiss Mountain Dog	PRJEB16012/PRJEB30571	SAMEA104658569/SAMEA5205218	27.23	control	male
SH011	Greater Swiss Mountain Dog	PRJEB16012/PRJEB30571	SAMEA104658570/SAMEA5205219	22.99	control	female
SH012	Greater Swiss Mountain Dog	PRJEB16012/PRJEB30571	SAMEA104656182/SAMEA5205220	28.09	control	female
SH013	Greater Swiss Mountain Dog	PRJEB16012/PRJEB30571	SAMEA104656183/SAMEA5205226	25.9	control	male
SID00101	Cavalier King Charles Spaniel	PRJEB17926	SAMEA104379882	28.29	control	female
SID00110	American bulldog	PRJEB17926	SAMEA104379885	13.93	control	male
SID00122	Boxer	PRJEB17926	SAMEA104379880	28.88	control	female
SID00142	Affenpinscher	PRJEB17926	SAMEA104379879	27.19	control	male
SID00176	Bullmastiff	PRJEB17926	SAMEA104379881	27.69	control	male
SID00225	French Bulldog	PRJEB17926	SAMEA104379883	28.28	control	male
SID00354	Dogue de Bordeaux	PRJEB17926	SAMEA104379884	23.6	control	male
SL006	Saluki	PRJEB16012	SAMEA4504825	14.89	control	male
SM010	Standard Schnauzer	PRJEB16012	SAMEA104500412	21.22	control	female
SRR2094385	Beagle	PRJNA288568	SRR2094385	48.28	control	male
SRR2094386	Beagle	PRJNA288568	SRR2094386	13.21	control	male
SRR2094387	Border Collie	PRJNA288568	SRR2094387	14.81	control	male
SRR2094388	Border Collie	PRJNA288568	SRR2094388	24.93	control	male
SRR2094389	Border Collie	PRJNA288568	SRR2094389	8.54	control
SRR2094390	Brittany Spaniel	PRJNA288568	SRR2094390	8.66	control
SRR2094392	Chow Chow	PRJNA288568	SRR2094392	58.82	control	male
SRR2094393	Clumber Spaniel	PRJNA288568	SRR2094393	14.1	control	male
SRR2094396	English Mastiff	PRJNA288568	SRR2094396	66.61	control	male
SRR2094398	English Pointer	PRJNA288568	SRR2094398	17.29	control	female
SRR2094399	Greyhound	PRJNA288568	SRR2094399	13.81	control	male
SRR2094400	Irish Wolfhound	PRJNA288568	SRR2094400	39.43	control	male
SRR2094401	Italian Greyhound	PRJNA288568	SRR2094401	19.7	control	male
SRR2094404	Pug	PRJNA288568	SRR2094404	8.64	control
SRR2094405	Pug	PRJNA288568	SRR2094405	5.91	control
SRR2094406	Pug	PRJNA288568	SRR2094406	8.85	control
SRR2094407	Rhodesian Ridgeback	PRJNA288568	SRR2094407	17.55	control	male
SRR2094408	Saluki	PRJNA288568	SRR2094408	16.29	control	male
SRR2094409	Scottish Terrier	PRJNA288568	SRR2094409	47.23	control	male
SRR2095316	English Cocker Spaniel	PRJNA288568	SRR2095316	15.13	control	female
SRR2095317	Cavalier King Charles Spaniel	PRJNA288568	SRR2095317	9.69	control	male
SRR2095318	Doberman Pinscher	PRJNA288568	SRR2095318	24.18	control	female
SRR2095320	Golden Retriever	PRJNA288568	SRR2095320	29.79	control	male
SRR2095321	Great Pyrenees	PRJNA288568	SRR2095321	14.17	control	male
SRR2095322	Italian Greyhound	PRJNA288568	SRR2095322	24.85	control	male
SRR2095323	Labrador Retriever	PRJNA288568	SRR2095323	28.36	control	female
SRR2095324	Portuguese Pointer	PRJNA288568	SRR2095324	8.74	control
SRR2095325	Poodle	PRJNA288568	SRR2095325	11.2	control	male
SRR2095330	West Highland White Terrier	PRJNA288568	SRR2095330	9.71	control	male
SRR2095368	Belgian Sheepdog	PRJNA288568	SRR2095368	43.82	control	male
SRR2095457	Belgian Sheepdog	PRJNA288568	SRR2095457	36.07	control	male
SRR2095463	Bernese Mountain Dog	PRJNA288568	SRR2095463	42.5	control	male
SRR2095469	Bloodhound	PRJNA288568	SRR2095469	37.92	control	male
SRR2095477	Bulldog	PRJNA288568	SRR2095477	47.21	control	male
SRR2095478	Chihuahua	PRJNA288568	SRR2095478	49.16	control	male
SRR2095479	English Cocker Spaniel	PRJNA288568	SRR2095479	40.13	control	male
SRR2095480	Flat Coated Retriever	PRJNA288568	SRR2095480	42.59	control	male
SRR2095487	Flat Coated Retriever	PRJNA288568	SRR2095487	58.29	control	male
SRR2095497	Great Dane	PRJNA288568	SRR2095497	56.19	control	female
SRR2095500	Pekingese	PRJNA288568	SRR2095500	56.76	control	male
SRR2095501	Rottweiler	PRJNA288568	SRR2095501	37.2	control	male
SRR2095502	St. Bernard	PRJNA288568	SRR2095502	39.21	control	male
SRR2095503	Saluki	PRJNA288568	SRR2095503	60.65	control	male
SRR2095504	Shetland Sheepdog	PRJNA288568	SRR2095504	43.15	control	male
SRR2095539	Siberian Husky	PRJNA288568	SRR2095539	58.95	control	male
SRR2095540	Poodle	PRJNA288568	SRR2095540	50.33	control	male
SRR2827577	Chinese Indigenous Dog	PRJNA266585	SRR2827577	14.98	control	male
SRR2827578	Chinese Indigenous Dog	PRJNA266585	SRR2827578	17.78	control	male
SRR2827579	Chinese Indigenous Dog	PRJNA266585	SRR2827579	14.29	control	male
SRR2827580	Chinese Indigenous Dog	PRJNA266585	SRR2827580	16.61	control	male
SRR2827581	Chinese Indigenous Dog	PRJNA266585	SRR2827581	16.06	control	male
SRR2827582	Chinese Indigenous Dog	PRJNA266585	SRR2827582	15.91	control	male
SRR2827583	Chinese Indigenous Dog	PRJNA266585	SRR2827583	16.96	control	male
SRR2827584	Chinese Indigenous Dog	PRJNA266585	SRR2827584	15.4	control	male
SRR2827585	Chinese Indigenous Dog	PRJNA266585	SRR2827585	16.92	control	male
SRR2827586	Chinese Indigenous Dog	PRJNA266585	SRR2827586	11.85	control	male
SRR2827587	Chinese Indigenous Dog	PRJNA266585	SRR2827587	16.27	control	male
SRR2827588	Chinese Indigenous Dog	PRJNA266585	SRR2827588	14.66	control	male
SRR2827589	Chinese Indigenous Dog	PRJNA266585	SRR2827589	14.96	control	male
SRR2827590	Chinese Indigenous Dog	PRJNA266585	SRR2827590	5.57	control
SRR2827591	Nigerian Indigenous Dog	PRJNA266585	SRR2827591	16.26	control	female
SRR2827592	Nigerian Indigenous Dog	PRJNA266585	SRR2827592	15.92	control	female
SRR2827593	Nigerian Indigenous Dog	PRJNA266585	SRR2827593	13.42	control	male
SRR2827594	Nigerian Indigenous Dog	PRJNA266585	SRR2827594	16.38	control	female
SRR2827595	Vietnamese Indigenous Dog	PRJNA266585	SRR2827595	15.06	control	male
SRR2827596	Vietnamese Indigenous Dog	PRJNA266585	SRR2827596	15.54	control	female
SRR2827597	Vietnamese Indigenous Dog	PRJNA266585	SRR2827597	11.88	control	female
SRR2827598	Vietnamese Indigenous Dog	PRJNA266585	SRR2827598	17.46	control	male
SRR2827599	Vietnamese Indigenous Dog	PRJNA266585	SRR2827599	16.57	control	male
SRR2827604	Jamthund	PRJNA266585	SRR2827604	16.37	control	male
SRR2827605	Jamthund	PRJNA266585	SRR2827605	17.3	control	male
SRR2827606	Chinese Indigenous Dog	PRJNA266585	SRR2827606	5.49	control
SRR2827607	Chinese Indigenous Dog	PRJNA266585	SRR2827607	11.59	control	male
SRR4011154	Shetland Sheepdog	PRJNA338147	SRR4011154	50.12	control	female
SRR4011155	German Shepherd	PRJNA338147	SRR4011155	37.38	control	male
SRR5190659	Collie	PRJNA338147	SRR5190659	14.67	control	male
SRR5190660	Collie	PRJNA338147	SRR5190660	22.69	control	male
SRR5190661	Collie	PRJNA338147	SRR5190661	21.12	control	male
SRR5190662	Collie	PRJNA338147	SRR5190662	21.8	control	male
SRR5190663	Collie	PRJNA338147	SRR5190663	23.04	control	male
SRR7120157	Dalmatian dog	PRJNA448733	SRR7120157	23.81	control	male
SRR7120158	Flat Coated Retriever	PRJNA448733	SRR7120158	37.97	control	male
SRR7120159	Fonni Dog	PRJNA448733	SRR7120159	39.42	control	male
SRR7120196	Portuguese Water Dog	PRJNA448733	SRR7120196	17.16	control	male
SRR7120198	Portuguese Water Dog	PRJNA448733	SRR7120198	14.19	control	male
SRR7120199	Portuguese Water Dog	PRJNA448733	SRR7120199	20.27	control	male
SRR7120200	Portuguese Water Dog	PRJNA448733	SRR7120200	18.17	control	male
SRR7120201	Portuguese Water Dog	PRJNA448733	SRR7120201	31.47	control	male
SRR7120203	Portuguese Water Dog	PRJNA448733	SRR7120203	20.64	control	male
SRR7120204	Rottweiler	PRJNA448733	SRR7120204	29.28	control	male
SRR7120205	Rottweiler	PRJNA448733	SRR7120205	31.68	control	male
SRR7120206	Rottweiler	PRJNA448733	SRR7120206	29.59	control	male
SRR7120207	Rottweiler	PRJNA448733	SRR7120207	15.8	control	male
SRR7120208	Rottweiler	PRJNA448733	SRR7120208	21.29	control	female
SRR7120211	Samoyed	PRJNA448733	SRR7120211	45.23	control	male
SRR7120212	Scottish Terrier	PRJNA448733	SRR7120212	40.61	control	male
SRR7120213	Scottish Terrier	PRJNA448733	SRR7120213	23.48	control	female
SRR7120232	West Highland White Terrier	PRJNA448733	SRR7120232	40.43	control	female
SRR7120233	West Highland White Terrier	PRJNA448733	SRR7120233	28.31	control	male
SRR7120234	West Highland White Terrier	PRJNA448733	SRR7120234	27.06	control	male
SRS661486	Wolf	PRJNA255370	SAMN02921310	31.56	control	male
SRS661488	Wolf	PRJNA255370	SAMN02921312	27.93	control	male
SRS661492	Wolf	PRJNA255370	SAMN02921316	31.36	control	male
SRS661495	Wolf	PRJNA255370	SAMN02921319	25.41	control	male
SRS661496	Wolf	PRJNA255370	SAMN02921320	14.02	control	male
SRS713815	Chinese Crested dog	PRJNA261736	SAMN03075611	28.19	control	male
SRS732550	Pembroke Welsh Corgi	PRJNA263947	SAMN03145703	23.02	control	female
SRS732551	Pembroke Welsh Corgi	PRJNA263947	SAMN03145704	22.24	control	female
SRS833812	Black Russian Terrier	PRJNA263947	SAMN03323668	28.81	control	female
SRS932138	Shetland Sheepdog	PRJNA263947	SAMN03580413	24.11	control	male
SRS932143	Standard Poodle	PRJNA263947	SAMN03580408	20.57	control	male
SRS932144	Border Terrier	PRJNA263947	SAMN03580407	21.64	control	male
SRS932145	Tibetan Terrier	PRJNA263947	SAMN03580406	21.56	control	female
SRS932146	Berger Picard	PRJNA263947	SAMN03580405	22.7	control	male
SRS932147	Jack Russell Terrier	PRJNA263947	SAMN03580404	25	control	male
SRS932148	Tibetan Terrier	PRJNA263947	SAMN03580403	24.6	control	male
SRS932149	Golden Retriever	PRJNA263947	SAMN03580402	27.1	control	male
SRS932150	Scottish Deerhound	PRJNA263947	SAMN03580401	22.85	control	male
SRS932151	Jack Russell Terrier	PRJNA263947	SAMN03580400	35.33	control	male
SRS932152	Labrador Retriever	PRJNA263947	SAMN03580399	28.83	control	male
SRS932153	West Highland White Terrier	PRJNA263947	SAMN03580398	29.26	control	male
SRS932157	Scottish Terrier	PRJNA263947	SAMN03580394	29.73	control	male
SRS932158	Basenji	PRJNA263947	SAMN03580393	23.24	control	male
SRS932159	German Shepherd	PRJNA263947	SAMN03580392	25.07	control	male
SRS932160	English Springer Spaniel	PRJNA263947	SAMN03580391	26.26	control	male
SRS932161	Airedale Terrier	PRJNA263947	SAMN03580390	30.04	control	male
SRS932162	Border Collie	PRJNA263947	SAMN03580389	25.12	control	male
SRS932163	Portuguese Podengo	PRJNA263947	SAMN03580388	9.81	control
SRS932164	Kerry Blue Terrier	PRJNA263947	SAMN03580387	23.75	control	male
SS004	Shetland Sheepdog	PRJEB16012	SAMEA104091573	38.03	control	female
SS096	Shetland Sheepdog	PRJEB16012	SAMEA4867921	37.41	control	female
STB24	St. Bernard	PRJEB16012	SAMEA4848702	26.4	control	male
STB27	St. Bernard	PRJEB16012	SAMEA4848703	22.94	control	male
SV_25951	Swedish Vallhund	PRJEB21485	ERR2834335	22.92	control	male
SY001	Alaskan Husky	PRJEB9590	SAMEA3449656	18.26	control	male
SY018	Alaskan Husky	PRJEB9591	SAMEA3449657	12.39	control	male
SY046	Siberian Husky	PRJEB16012	SAMEA104091559	29	control	male
SZ004__PER00751	Shih Tzu	PRJNA448733	SRR7120214	16.22	control	male
SZ005_SEA05009	Shih Tzu	PRJEB16012	SAMEA5209194	46.47	control	male
SZ006_SEA05080	Shih Tzu	PRJEB16012	SAMEA5209195	42.32	control	male
TA001	Airedale Terrier	PRJEB16012	SAMEA4506896	24.76	control	male
TM1	Tibetan Mastiff	PRJNA266585		15.54	control	female
TM10	Tibetan Mastiff	PRJNA266585		16.2	control	male
TM2	Tibetan Mastiff	PRJNA266585		14.53	control	male
TM3	Tibetan Mastiff	PRJNA266585		14.85	control	male
TM4	Tibetan Mastiff	PRJNA266585		13.32	control	male
TM5	Tibetan Mastiff	PRJNA266585		14.25	control	female
TM6	Tibetan Mastiff	PRJNA266585		14.81	control	male
TM7	Tibetan Mastiff	PRJNA266585		16.17	control	male
TM8	Tibetan Mastiff	PRJNA266585		14.08	control	male
TM9	Tibetan Mastiff	PRJNA266585		16.22	control	male
V_23005	Vizsla	PRJEB12340	ERR1210830	27.75	control	female
WE008	Weimaraner	PRJEB16012	SAMEA104283466	28.48	control	male
WH083	Whippet	PRJEB16012	SAMEA4506886	23.51	control	male
WO001_895	Wolf	PRJEB16012	SAMEA104091563	28.38	control	male
WO002_732	Wolf	PRJEB16012	SAMEA104091564	23.25	control	male
WO003_636	Wolf	PRJEB16012	SAMEA104091565	27.19	control	male
WW174	West Highland White Terrier	PRJEB16012	SAMEA4506901	21.83	control	female
WW361	West Highland White Terrier	PRJEB16012	SAMEA4504842	26.17	control	female
WW362	West Highland White Terrier	PRJEB16012	SAMEA4509489	19.35	control	male
WW363	West Highland White Terrier	PRJEB16012	SAMEA4504843	25.38	control	male
WW364	West Highland White Terrier	PRJEB16012	SAMEA4504836	28.86	control	female
WW558	West Highland White Terrier	PRJEB16012	SAMEA104091561	40.82	control	female
WW635__West04	West Highland White Terrier	PRJEB16012	SAMEA5059501	10.96	control	male
WW637__West06	West Highland White Terrier	PRJEB16012	SAMEA5059502	9.81	control
WW639__West10	West Highland White Terrier	PRJEB16012	SAMEA5059503	7.53	control
WW640__West13	West Highland White Terrier	PRJEB16012	SAMEA5059504	15.47	control	male
WW641__West16	West Highland White Terrier	PRJEB16012	SAMEA5059505	12.26	control	male
WW642__West19	West Highland White Terrier	PRJEB16012	SAMEA5059506	7.62	control
WW643__West24	West Highland White Terrier	PRJEB16012	SAMEA5059507	10.55	control	male
WW644__West25	West Highland White Terrier	PRJEB16012	SAMEA5059508	11.15	control	male
WW645__West26	West Highland White Terrier	PRJEB16012	SAMEA5059509	7.24	control
WW646__West30	West Highland White Terrier	PRJEB16012	SAMEA5059510	11.36	control	female
WW647__Zombie	Dutch Shepherd	PRJEB16012	SAMEA5059511	12.93	control	male
WW665	West Highland White Terrier	PRJEB16012	SAMEA4848706	32.22	control	male
YJ1	Chinese Indigenous Dog	PRJNA266585		16.28	control	female
YJ2	Chinese Indigenous Dog	PRJNA266585		14.29	control	female
YJ3	Chinese Indigenous Dog	PRJNA266585		13.95	control	female
YJ4	Chinese Indigenous Dog	PRJNA266585		14.06	control	male
YJ5	Chinese Indigenous Dog	PRJNA266585		13.63	control	male
YJ6	Chinese Indigenous Dog	PRJNA266585		14.63	control	male
YJ7	Chinese Indigenous Dog	PRJNA266585		14.17	control	male
YJ9	Chinese Indigenous Dog	PRJNA266585		14.93	control	male
YT003	Yorkshire Terrier	PRJEB13468	SAMEA3928145	19.71	control	male
YT024__PER_BAN00032	Yorkshire Terrier	PRJNA448733	SRR7120237	23	control	female
YT025__PER_BAN00040	Yorkshire Terrier	PRJNA448733	SRR7120238	15.66	control	male
YT027__PER_BAN00079	Yorkshire Terrier	PRJNA448733	SRR7120239	15.04	control	male
YT028__PER_BAN00119	Yorkshire Terrier	PRJEB16012	SAMEA5209196	13.51	control	male
YT030__PER_BAN00133	Yorkshire Terrier	PRJNA448733	SRR7120241	12.8	control	male
YT031__PER_BAN00136	Yorkshire Terrier	PRJNA448733	SRR7120242	21.46	control	male
YT032__PER_BAN00140	Yorkshire Terrier	PRJEB16012	SAMEA5209197	15.19	control	male
YT033__PER_BAN00142	Yorkshire Terrier	PRJEB16012	SAMEA5209198	13.47	control	male
YT036__PER_BAN00183	Yorkshire Terrier	PRJNA448733	SRR7120244	14.54	control	male
YT040__PER_BAN00283	Yorkshire Terrier	PRJNA448733	SRR7120246	15.8	control	male
YT041__PER_BAN00289	Yorkshire Terrier	PRJNA448733	SRR7120247	16.12	control	male
YT044__PER_BAN00368	Yorkshire Terrier	PRJNA448733	SRR7120248	17.11	control	male
YT046__PER_BAN00380	Yorkshire Terrier	PRJNA448733	SRR7120249	14.96	control	female
YT048__PER_BAN00437	Yorkshire Terrier	PRJNA448733	SRR7120250	14.87	control	male
YT049__PER_BAN00449	Yorkshire Terrier	PRJNA448733	SRR7120251	15.12	control	male
YT050__PER_BAN00461	Yorkshire Terrier	PRJNA448733	SRR7120252	15.31	control	male
YT052__PER00016	Yorkshire Terrier	PRJNA448733	SRR7120253	14.48	control	male
YT053__PER00018	Yorkshire Terrier	PRJNA448733	SRR7120254	15.29	control	male
YT055__PER00061	Yorkshire Terrier	PRJNA448733	SRR7120256	14.37	control	male
YT056__PER00064	Yorkshire Terrier	PRJNA448733	SRR7120257	14.17	control	male
YT058__PER00107	Yorkshire Terrier	PRJNA448733	SRR7120259	16.17	control	male
YT059__PER00138	Yorkshire Terrier	PRJNA448733	SRR7120260	12.24	control	male
YT062__PER00144	Yorkshire Terrier	PRJNA448733	SRR7120262	12.64	control	male
YT065__PER00204	Yorkshire Terrier	PRJNA448733	SRR7120264	22.86	control	male
YT066__PER00226	Yorkshire Terrier	PRJNA448733	SRR7120265	14.33	control	male
YT067__PER00259	Yorkshire Terrier	PRJNA448733	SRR7120266	14.94	control	male
YT068__PER00274	Yorkshire Terrier	PRJNA448733	SRR7120267	13.97	control	male
YT070__PER00314	Yorkshire Terrier	PRJNA448733	SRR7120269	13.84	control	male
YT073__PER00327	Yorkshire Terrier	PRJNA448733	SRR7120272	14.4	control	male
YT074__PER00344	Yorkshire Terrier	PRJNA448733	SRR7120273	14.84	control	male
YT076__PER00361	Yorkshire Terrier	PRJNA448733	SRR7120274	16.88	control	male
YT077__PER00393	Yorkshire Terrier	PRJNA448733	SRR7120275	11.13	control	male
YT078__PER00394	Yorkshire Terrier	PRJNA448733	SRR7120276	15.05	control	male
YT079__PER00408	Yorkshire Terrier	PRJNA448733	SRR7120277	10.43	control	male
YT080__PER00409	Yorkshire Terrier	PRJNA448733	SRR7120278	20.02	control	male
YT081__PER00419	Yorkshire Terrier	PRJEB16012	SAMEA5209199	14.49	control	male
YT082__PER00425	Yorkshire Terrier	PRJNA448733	SRR7120279	12.04	control	male
YT085__PER00449	Yorkshire Terrier	PRJEB16012	SAMEA5209200	13.43	control	male
YT087__PER00462	Yorkshire Terrier	PRJNA448733	SRR7120283	15.5	control	male
YT088__PER00465	Yorkshire Terrier	PRJNA448733	SRR7120284	17.29	control	male
YT089__PER00481	Yorkshire Terrier	PRJNA448733	SRR7120285	15.95	control	male
YT090__PER00484	Yorkshire Terrier	PRJNA448733	SRR7120286	14.04	control	male
YT091__PER00550	Yorkshire Terrier	PRJNA448733	SRR7120287	13.48	control	male
YT092__PER00594	Yorkshire Terrier	PRJNA448733	SRR7120288	10.98	control	male
YT094__PER00605	Yorkshire Terrier	PRJNA448733	SRR7120290	15.96	control	male
YT095__PER00606	Yorkshire Terrier	PRJNA448733	SRR7120291	14.78	control	male
YT096__PER00607	Yorkshire Terrier	PRJNA448733	SRR7120292	18.22	control	male
YT097__PER00622	Yorkshire Terrier	PRJNA448733	SRR7120293	16.17	control	male
YT098__PER00626	Yorkshire Terrier	PRJNA448733	SRR7120294	15.02	control	male
YT101__PER00642	Yorkshire Terrier	PRJNA448733	SRR7120296	12.92	control	male
YT102__PER00646	Yorkshire Terrier	PRJNA448733	SRR7120297	14.14	control	male
YT103__PER00650	Yorkshire Terrier	PRJNA448733	SRR7120298	12.86	control	male
YT104__PER00658	Yorkshire Terrier	PRJNA448733	SRR7120299	16.49	control	male
YT105__PER00738	Yorkshire Terrier	PRJNA448733	SRR7120300	14.47	control	male
YT106__PER00739	Yorkshire Terrier	PRJNA448733	SRR7120301	13.21	control	female
YT108__PER00750	Yorkshire Terrier	PRJNA448733	SRR7120303	12.79	control	female
YT109__PER00758	Yorkshire Terrier	PRJNA448733	SRR7120304	14.33	control	male
YT110__PER00777	Yorkshire Terrier	PRJNA448733	SRR7120305	15.22	control	male
YT111__PER00806	Yorkshire Terrier	PRJNA448733	SRR7120306	11.3	control	male
YT112__PER00816	Yorkshire Terrier	PRJNA448733	SRR7120307	12.7	control	male
ZS14	Landseer	PRJEB7734	SAMEA3121328	13.96	control	male
ZS14_2	Pomeranian	PRJEB16012	SAMEA4506892	23.1	control	male
ZS554_SEA05298	Pomeranian	PRJEB16012	SAMEA5209201	46.32	control	male
ZS555_PLM00063	Pomeranian	PRJEB16012	SAMEA5209203	43.29	control	male
ZZ023__MS04593	Pomeranian	PRJEB16012	SAMEA5209202	14.78	control	male
ZZ024_MS13	Miniature Schnauzer	PRJEB16012	SAMEA5059514	12.45	control	male
ZZ025_MS25	Miniature Schnauzer	PRJEB16012	SAMEA5059515	11.49	control	male
ZZ026_MS80	Miniature Schnauzer	PRJEB16012	SAMEA5059516	13.44	control	male
ZZ028_MS171	Miniature Schnauzer	PRJEB16012	SAMEA5059517	28.23	control	male
ZZ029_MS190	Miniature Schnauzer	PRJEB16012	SAMEA5059518	12.31	control	female
ZZ031_MS249	Miniature Schnauzer	PRJEB16012	SAMEA5059520	13.12	control	male
ZZ032_MS251	Miniature Schnauzer	PRJEB16012	SAMEA5059521	14.1	control	male
ZZ034_MS260	Miniature Schnauzer	PRJEB16012	SAMEA5059522	12.57	control	female
ZZ035_MS279	Miniature Schnauzer	PRJEB16012	SAMEA5059523	13.27	control	female
ZZ16_MS06	Miniature Schnauzer	PRJEB16012	SAMEA3444493	23.06	control	female
ZZ17_MS07	Miniature Schnauzer	PRJEB16012	SAMEA1066474	28.59	control	female
ZZ18_MS08	Miniature Schnauzer	PRJEB16012	SAMEA1066475	32.36	control	female
ZZ19_MS09	Miniature Schnauzer	PRJEB16012	SAMEA1066476	23.88	control	female

## Sheet: AR001_584controls
Table S2. List of private variants of the sequenced CMO-affected Australian Terrier.
CHROM	POS	REF	ALT	AR001	EFFECT	IMPACT	GENE	GENEID	FEATURE	FEATUREID	BIOTYPE	HGVS_C	HGVS_P
2	65251794	C	CCGGCCCG	0/1	frameshift_variant	HIGH	CNEP1R1	609448	transcript	XM_022411517.1	protein_coding	c.16_22dupCGGGCCG	p.Gly8fs
6	7822249	A	ATCTT	0/1	frameshift_variant	HIGH	CUX1	489821	transcript	XM_005620999.3	protein_coding	c.1898_1899insAAGA	p.Gly634fs
6	7822250	A	AT	0/1	frameshift_variant	HIGH	CUX1	489821	transcript	XM_005620999.3	protein_coding	c.1897dupA	p.Ile633fs
6	7822253	G	GAGAGA	0/1	frameshift_variant	HIGH	CUX1	489821	transcript	XM_005620999.3	protein_coding	c.1894_1895insTCTCT	p.Thr632fs
8	65088722	AGTCT	A	0/1	frameshift_variant	HIGH	ATG2B	480428	transcript	XM_014116144.2	protein_coding	c.945_948delAGAC	p.Asp316fs
8	65088727	ATCTGTCC	A	0/1	frameshift_variant	HIGH	ATG2B	480428	transcript	XM_014116144.2	protein_coding	c.937_943delGGACAGA	p.Gly313fs
8	73619986	A	G	0/1	splice_donor_variant&intron_variant	HIGH	LOC106559212	106559212	transcript	106559212	pseudogene	n.108+2T>C
12	32255559	TAC	T	0/1	frameshift_variant	HIGH	LOC111098141	111098141	transcript	XM_022425758.1	protein_coding	c.822_823delAC	p.Leu274fs
23	51968434	GCGGGAGGGAGACGGACGGAGCCGGGACCGAGCCGGGAGGGAGC	G	0/1	bidirectional_gene_fusion	HIGH	GFM1&LXN	477128&610062	gene_variant	610062		n.51968477_51968435delGCTCCCTCCCGGCTCGGTCCCGGCTCCGTCCGTCTCCCTCCCG
24	17598220	TC	T	0/1	frameshift_variant	HIGH	C24H20orf27	477169	transcript	XM_005634829.3	protein_coding	c.258delC	p.Ser87fs
1	30615402	G	A	0/1	missense_variant	MODERATE	ARFGEF3	484007	transcript	XM_005615452.2	protein_coding	c.3493G>A	p.Val1165Met
1	97812299	C	T	0/1	missense_variant	MODERATE	ZNF169	484204	transcript	XM_005615975.3	protein_coding	c.748G>A	p.Ala250Thr
1	102339914	C	T	0/1	missense_variant	MODERATE	KMT5C	484295	transcript	XM_005616193.2	protein_coding	c.368G>A	p.Arg123Gln
2	25047395	C	T	0/1	missense_variant&splice_region_variant	MODERATE	CELF2	607310	transcript	XM_005617151.3	protein_coding	c.1054G>A	p.Val352Met
2	36159953	C	G	0/1	missense_variant	MODERATE	LOC106557817	106557817	transcript	XM_014107753.2	protein_coding	c.1532C>G	p.Pro511Arg
2	82051602	G	A	0/1	missense_variant	MODERATE	CASP9	487432	transcript	NM_001031633.1	protein_coding	c.1198G>A	p.Val400Ile
2	84650041	T	C	0/1	missense_variant&splice_region_variant	MODERATE	DISP3	608490	transcript	XM_014111486.2	protein_coding	c.3586A>G	p.Ile1196Val
3	253230	C	T	0/1	missense_variant	MODERATE	APC	479139	transcript	XM_014111995.2	protein_coding	c.8386G>A	p.Ala2796Thr
3	1789451	CAGA	C	0/1	conservative_inframe_deletion	MODERATE	TMEM232	100684579	transcript	XM_022416533.1	protein_coding	c.1222_1224delGAA	p.Glu408del
3	31757168	A	G	0/1	missense_variant	MODERATE	LOC479005	479005	transcript	XM_005618200.3	protein_coding	c.11488T>C	p.Phe3830Leu
3	58219430	G	A	0/1	missense_variant	MODERATE	ADAMTS7	488775	transcript	XM_014112341.2	protein_coding	c.4421G>A	p.Arg1474His
3	66485494	A	G	0/1	missense_variant	MODERATE	BOD1L1	479089	transcript	XM_022416350.1	protein_coding	c.2206A>G	p.Lys736Glu
4	6121640	C	T	0/1	missense_variant	MODERATE	KCNK1	488965	transcript	XM_014112737.2	protein_coding	c.376G>A	p.Val126Ile
4	7130400	G	A	0/1	missense_variant	MODERATE	SIPA1L2	488969	transcript	XM_005618814.2	protein_coding	c.391G>A	p.Asp131Asn
4	19768844	G	C	0/1	missense_variant	MODERATE	TET1	479229	transcript	XM_022417496.1	protein_coding	c.586G>C	p.Asp196His
4	34783663	C	T	0/1	missense_variant	MODERATE	GPRIN2	489081	transcript	XM_005619128.3	protein_coding	c.542C>T	p.Ala181Val
4	34783981	G	A	0/1	missense_variant	MODERATE	GPRIN2	489081	transcript	XM_005619128.3	protein_coding	c.860G>A	p.Cys287Tyr
4	34818407	C	T	0/1	missense_variant	MODERATE	LOC489082	489082	transcript	XM_546199.3	protein_coding	c.1102C>T	p.Leu368Phe
5	10374152	A	T	0/1	missense_variant	MODERATE	LOC100688048	100688048	transcript	XM_003434550.2	protein_coding	c.466A>T	p.Ile156Phe
5	56721818	C	T	0/1	missense_variant	MODERATE	LOC489590	489590	transcript	XM_005620401.3	protein_coding	c.850G>A	p.Gly284Ser
5	67992434	T	C	0/1	missense_variant	MODERATE	ATP2C2	479626	transcript	XM_536762.6	protein_coding	c.2027A>G	p.Asn676Ser
6	7822256	C	T	0/1	missense_variant	MODERATE	CUX1	489821	transcript	XM_005620999.3	protein_coding	c.1892G>A	p.Arg631His
6	8389311	G	T	0/1	missense_variant&splice_region_variant	MODERATE	COL26A1	608184	transcript	XM_005621001.3	protein_coding	c.793C>A	p.Pro265Thr
6	25855227	G	C	0/1	missense_variant	MODERATE	TMC7	489990	transcript	XM_005621499.3	protein_coding	c.5G>C	p.Ser2Thr
6	25855233	C	A	0/1	missense_variant	MODERATE	TMC7	489990	transcript	XM_005621499.3	protein_coding	c.11C>A	p.Ala4Asp
6	38752335	C	G	0/1	missense_variant	MODERATE	E4F1	100683433	transcript	XM_014114438.2	protein_coding	c.69G>C	p.Arg23Ser
6	40162197	C	T	0/1	missense_variant	MODERATE	AXIN1	490099	transcript	XM_022420309.1	protein_coding	c.644C>T	p.Ser215Leu
7	65029263	G	A	2019-01-01	missense_variant	MODERATE	CABLES1	100682687	transcript	XM_003435016.5	protein_coding	c.1303C>T	p.Arg435Cys
8	10651474	G	A	0/1	missense_variant	MODERATE	HEATR5A	480285	transcript	XM_014115824.2	protein_coding	c.515C>T	p.Thr172Ile
8	32298091	TGAG	T	0/1	conservative_inframe_deletion	MODERATE	TMEM260	490707	transcript	XM_022422035.1	protein_coding	c.1672_1674delGAG	p.Glu558del
8	65088741	ATCC	A	0/1	disruptive_inframe_deletion&splice_region_variant	MODERATE	ATG2B	480428	transcript	XM_014116144.2	protein_coding	c.927_929delGGA	p.Leu309_Asp310delinsPhe
8	73847696	G	A	0/1	missense_variant	MODERATE	LOC100683065	100683065	transcript	XM_022422480.1	protein_coding	c.274C>T	p.Leu92Phe
8	74290994	C	T	0/1	missense_variant	MODERATE	LOC490896	490896	transcript	XM_014115729.2	protein_coding	c.2276G>A	p.Arg759Lys
8	74292027	T	A	0/1	missense_variant	MODERATE	LOC490896	490896	transcript	XM_014115729.2	protein_coding	c.1243A>T	p.Asn415Tyr
9	19436398	G	A	0/1	missense_variant	MODERATE	MPP2	490945	transcript	XM_014116532.2	protein_coding	c.1187G>A	p.Gly396Asp
9	24052702	C	CCGAGGTGGGGCTGAGGTGGGG	2019-01-01	disruptive_inframe_insertion	MODERATE	TBKBP1	491043	transcript	XM_014116616.2	protein_coding	c.1091_1092insAGGTGGGGCTGAGGTGGGGCG	p.Arg364_Val365insGlyGlyAlaGluValGlyArg
9	26191397	C	T	0/1	missense_variant	MODERATE	COL1A1	403651	transcript	NM_001003090.1	protein_coding	c.1786G>A	p.Val596Ile
9	37682066	G	C	0/1	missense_variant	MODERATE	CCL4	448786	transcript	NM_001005250.1	protein_coding	c.121C>G	p.Arg41Gly
11	1460281	T	C	0/1	missense_variant	MODERATE	MAPK9	474652	transcript	XM_005626289.3	protein_coding	c.344T>C	p.Leu115Ser
11	60692253	C	A	0/1	missense_variant	MODERATE	LOC610556	610556	transcript	XM_014117891.2	protein_coding	c.650C>A	p.Ser217Tyr
12	2504084	G	A	0/1	missense_variant	MODERATE	DLA-DMB	607827	transcript	NM_001271070.1	protein_coding	c.635C>T	p.Ser212Phe
13	28778071	T	C	0/1	missense_variant	MODERATE	KCNQ3	475103	transcript	XM_532334.4	protein_coding	c.1675A>G	p.Met559Val
13	30764769	C	A	0/1	missense_variant	MODERATE	ZFAT	482051	transcript	XM_005627979.3	protein_coding	c.2083G>T	p.Asp695Tyr
14	1696514	AAGG	A	0/1	disruptive_inframe_deletion	MODERATE	LOC607634	607634	transcript	XM_022427191.1	protein_coding	c.338_340delCCT	p.Ser113del
14	20569340	A	T	0/1	missense_variant	MODERATE	PON1	475234	transcript	XM_845126.5	protein_coding	c.803T>A	p.Val268Glu
14	34208840	C	T	2019-01-01	missense_variant	MODERATE	MACC1	482343	transcript	XM_014118879.2	protein_coding	c.979G>A	p.Glu327Lys
14	56586332	C	T	2019-01-01	missense_variant	MODERATE	CTTNBP2	100687879	transcript	XM_022427169.1	protein_coding	c.1420G>A	p.Glu474Lys
15	15110526	T	C	2019-01-01	missense_variant	MODERATE	ZSWIM5	610608	transcript	XM_848143.5	protein_coding	c.365T>C	p.Leu122Pro
15	48427716	G	A	0/1	missense_variant	MODERATE	LRBA	475463	transcript	XM_005629325.3	protein_coding	c.7027C>T	p.Arg2343Cys
17	37934330	A	G	0/1	missense_variant	MODERATE	EIF2AK3	475756	transcript	XM_005630458.3	protein_coding	c.1667A>G	p.His556Arg
18	34366267	T	C	0/1	missense_variant	MODERATE	HIPK3	475947	transcript	XM_005631132.3	protein_coding	c.245A>G	p.His82Arg
18	55434435	C	T	0/1	missense_variant	MODERATE	CCDC86	483806	transcript	XM_540927.4	protein_coding	c.629G>A	p.Arg210Gln
20	746102	G	A	0/1	missense_variant	MODERATE	CHST13	484618	transcript	XM_005632063.1	protein_coding	c.415G>A	p.Ala139Thr
20	2453505	C	T	0/1	missense_variant	MODERATE	DNAJB8	609460	transcript	XM_846718.4	protein_coding	c.415G>A	p.Gly139Arg
20	45110671	C	T	0/1	missense_variant	MODERATE	FCHO1	476673	transcript	XM_005632718.3	protein_coding	c.1954G>A	p.Val652Met
20	55729308	G	A	0/1	missense_variant	MODERATE	TJP3	403852	transcript	NM_001003202.1	protein_coding	c.1120C>T	p.Arg374Cys
20	56100366	C	T	0/1	missense_variant	MODERATE	NCLN	485062	transcript	NM_001287078.1	protein_coding	c.191G>A	p.Arg64Gln
20	56463783	C	T	0/1	missense_variant	MODERATE	SLC39A3	612127	transcript	XM_849855.5	protein_coding	c.806C>T	p.Ala269Val
20	56474271	C	T	0/1	missense_variant	MODERATE	DIRAS1	485068	transcript	XM_005633100.3	protein_coding	c.167C>T	p.Thr56Met
22	61369296	C	T	0/1	missense_variant	MODERATE	CHAMP1	100688496	transcript	XM_014106466.2	protein_coding	c.1228G>A	p.Glu410Lys
26	2898117	A	T	0/1	missense_variant	MODERATE	TMEM132C	403528	transcript	NM_001197119.1	protein_coding	c.1638T>A	p.Asp546Glu
26	10649772	ACTT	A	0/1	disruptive_inframe_deletion	MODERATE	TPCN1	477492	transcript	XM_005636255.3	protein_coding	c.1415_1417delTCT	p.Phe472del
27	5536808	C	T	0/1	missense_variant	MODERATE	KMT2D	486558	transcript	XM_005636883.2	protein_coding	c.7900C>T	p.Arg2634Cys
27	22366338	A	G	0/1	missense_variant	MODERATE	CASC1	486630	transcript	XM_022411290.1	protein_coding	c.1175A>G	p.Asn392Ser
29	111582	C	T	0/1	missense_variant	MODERATE	PRKDC	474176	transcript	NM_001006651.2	protein_coding	c.8135G>A	p.Gly2712Asp
30	38421364	T	C	0/1	missense_variant	MODERATE	SNUPN	487655	transcript	XM_544780.6	protein_coding	c.104A>G	p.His35Arg
36	5020789	C	T	0/1	missense_variant	MODERATE	LOC102154177	102154177	transcript	XM_014110740.2	protein_coding	c.164C>T	p.Thr55Met
36	14002444	A	G	0/1	missense_variant	MODERATE	LRP2	478781	transcript	XM_005640281.3	protein_coding	c.5036T>C	p.Ile1679Thr
38	8492803	A	G	0/1	missense_variant	MODERATE	BRINP3	478959	transcript	XM_005640820.3	protein_coding	c.994A>G	p.Met332Val
38	8492870	G	A	0/1	missense_variant	MODERATE	BRINP3	478959	transcript	XM_005640820.3	protein_coding	c.1061G>A	p.Arg354His
X	36046218	C	T	2019-01-01	missense_variant	MODERATE	CASK	480887	transcript	XM_005641261.3	protein_coding	c.842G>A	p.Arg281His
1	99088239	G	A	0/1	synonymous_variant	LOW	IARS	484216	transcript	XM_014118130.2	protein_coding	c.2106G>A	p.Ser702Ser
1	101358497	C	T	0/1	synonymous_variant	LOW	ZNF835	102156834	transcript	XM_005616089.3	protein_coding	c.390C>T	p.Gly130Gly
1	102325167	C	T	0/1	synonymous_variant	LOW	FAM71E2	476380	transcript	XM_022427198.1	protein_coding	c.3156C>T	p.Asp1052Asp
2	35756077	C	T	0/1	splice_region_variant&intron_variant	LOW	APBB3	606955	transcript	XM_014107620.2	protein_coding	c.868+7G>A
2	72747853	C	T	0/1	synonymous_variant	LOW	AHDC1	487342	transcript	XM_014110188.2	protein_coding	c.153C>T	p.Ala51Ala
2	77588919	G	A	0/1	5_prime_UTR_premature_start_codon_gain_variant	LOW	ALPL	403548	transcript	XM_005617212.3	protein_coding	c.-186C>T
4	34816973	C	T	0/1	5_prime_UTR_premature_start_codon_gain_variant	LOW	LOC489082	489082	transcript	XM_546199.3	protein_coding	c.-333C>T
5	1298230	C	T	0/1	splice_region_variant&intron_variant	LOW	IGSF9B	489272	transcript	XM_022419466.1	protein_coding	c.1626+8C>T
5	1307758	G	A	0/1	synonymous_variant	LOW	IGSF9B	489272	transcript	XM_022419466.1	protein_coding	c.2667G>A	p.Pro889Pro
5	14676955	G	A	0/1	5_prime_UTR_premature_start_codon_gain_variant	LOW	CBL	489369	transcript	XM_546487.6	protein_coding	c.-47C>T
6	8981356	G	A	0/1	splice_region_variant&intron_variant	LOW	ZAN	102156947	transcript	XM_022420661.1	protein_coding	c.638-6C>T
6	15456067	G	A	0/1	splice_region_variant&intron_variant	LOW	INTS1	100685475	transcript	XM_003434763.4	protein_coding	c.685-6G>A
6	42554703	G	A	0/1	splice_region_variant&synonymous_variant	LOW	CELSR2	479916	transcript	XM_005621825.1	protein_coding	c.6513C>T	p.Val2171Val
8	13098506	C	A	0/1	synonymous_variant	LOW	LOC100688528	100688528	transcript	XM_022422498.1	protein_coding	c.126C>A	p.Ile42Ile
8	67624288	G	A	0/1	synonymous_variant	LOW	BCL11B	612476	transcript	XM_005623788.3	protein_coding	c.1171C>T	p.Leu391Leu
8	72492499	G	A	0/1	5_prime_UTR_premature_start_codon_gain_variant	LOW	GPR132	612704	transcript	XM_022422426.1	protein_coding	c.-1176C>T
8	72492630	G	T	0/1	5_prime_UTR_premature_start_codon_gain_variant	LOW	GPR132	612704	transcript	XM_022422426.1	protein_coding	c.-1307C>A
8	72578474	G	A	0/1	synonymous_variant	LOW	LOC111097176	111097176	transcript	XM_022422434.1	protein_coding	c.552C>T	p.Pro184Pro
8	72579231	G	A	0/1	5_prime_UTR_premature_start_codon_gain_variant	LOW	LOC111097176	111097176	transcript	XM_022422434.1	protein_coding	c.-206C>T
8	73939373	C	T	0/1	splice_region_variant&intron_variant	LOW	LOC100683437	100683437	transcript	100683437	pseudogene	n.519+5G>A
9	2794325	C	G	0/1	synonymous_variant	LOW	DNAH17	475921	transcript	XM_005624045.2	protein_coding	c.10746C>G	p.Thr3582Thr
9	19726292	C	T	0/1	synonymous_variant	LOW	ETV4	403641	transcript	XM_005624421.3	protein_coding	c.705C>T	p.Tyr235Tyr
11	1821854	T	C	0/1	synonymous_variant	LOW	TBC1D9B	481460	transcript	XM_005626290.3	protein_coding	c.2181T>C	p.Asn727Asn
13	36959301	C	G	0/1	5_prime_UTR_premature_start_codon_gain_variant	LOW	LOC111098423	111098423	transcript	XM_022426509.1	protein_coding	c.-520C>G
13	37871659	G	A	0/1	synonymous_variant	LOW	CYHR1	609854	transcript	XM_022426887.1	protein_coding	c.324C>T	p.Tyr108Tyr
17	24923147	G	A	0/1	synonymous_variant	LOW	XDH	483028	transcript	XM_005630313.3	protein_coding	c.1998C>T	p.His666His
17	55373824	T	C	2019-01-01	synonymous_variant	LOW	SPAG17	607737	transcript	XM_014120622.2	protein_coding	c.1842A>G	p.Glu614Glu
20	45828122	G	A	0/1	synonymous_variant	LOW	NWD1	476678	transcript	XM_022406916.1	protein_coding	c.2469C>T	p.Pro823Pro
20	52777217	G	A	0/1	5_prime_UTR_premature_start_codon_gain_variant	LOW	FBN3	485006	transcript	XM_014122369.2	protein_coding	c.-153C>T
20	55728235	G	A	0/1	synonymous_variant	LOW	TJP3	403852	transcript	NM_001003202.1	protein_coding	c.1497C>T	p.Pro499Pro
20	55729171	C	T	0/1	splice_region_variant&intron_variant	LOW	TJP3	403852	transcript	NM_001003202.1	protein_coding	c.1251+6G>A
21	25468726	C	T	0/1	5_prime_UTR_premature_start_codon_gain_variant	LOW	ARAP1	485207	transcript	XM_014122638.2	protein_coding	c.-181C>T
21	25621821	C	T	0/1	synonymous_variant	LOW	PDE2A	609574	transcript	XM_846858.5	protein_coding	c.738C>T	p.Val246Val
22	52230060	T	G	2019-01-01	synonymous_variant	LOW	CCDC168	100855512	transcript	XM_005634064.3	protein_coding	c.19114A>C	p.Arg6372Arg
23	24623296	G	A	0/1	synonymous_variant	LOW	SATB1	485650	transcript	XM_022408397.1	protein_coding	c.555G>A	p.Ser185Ser
25	4876940	C	G	0/1	synonymous_variant	LOW	NBEA	477305	transcript	XM_005635464.3	protein_coding	c.8340G>C	p.Leu2780Leu
26	13425367	G	A	0/1	synonymous_variant	LOW	RNFT2	611303	transcript	XM_014107903.2	protein_coding	c.789G>A	p.Leu263Leu
28	4661767	TTTAATTCTG	T	0/1	splice_region_variant&intron_variant	LOW	KIF20B	477761	transcript	XM_014109089.2	protein_coding	c.4681-15_4681-7delTTAATTCTG
28	7928474	G	A	0/1	5_prime_UTR_premature_start_codon_gain_variant	LOW	LOC477776	477776	transcript	XM_005637545.3	protein_coding	c.-30C>T
28	15181751	C	T	0/1	synonymous_variant	LOW	ARL3	100855707	transcript	XM_003639993.4	protein_coding	c.9G>A	p.Leu3Leu
29	8933924	C	T	0/1	5_prime_UTR_premature_start_codon_gain_variant	LOW	FAM110B	102151698	transcript	XM_014109272.2	protein_coding	c.-550C>T
30	7457677	G	A	2019-01-01	splice_region_variant&synonymous_variant	LOW	PAK6	100856038	transcript	XM_003640029.4	protein_coding	c.1356G>A	p.Glu452Glu
31	11288082	C	T	0/1	synonymous_variant	LOW	LOC478384	478384	transcript	XM_014109818.2	protein_coding	c.363C>T	p.Gly121Gly
31	11949527	T	C	0/1	5_prime_UTR_premature_start_codon_gain_variant	LOW	NRIP1	478385	transcript	XM_022413349.1	protein_coding	c.-631A>G
31	33477098	G	A	0/1	synonymous_variant	LOW	ERG	487760	transcript	XM_005638911.3	protein_coding	c.522C>T	p.Asp174Asp
31	37665863	C	T	0/1	splice_region_variant&intron_variant	LOW	RRP1B	478423	transcript	XM_005638953.3	protein_coding	c.1851+4C>T
38	407038	T	A	0/1	synonymous_variant	LOW	ATP2B4	403731	transcript	XM_005640762.2	protein_coding	c.3237T>A	p.Ile1079Ile
38	16442292	G	A	2019-01-01	splice_region_variant&intron_variant	LOW	LOC111094562	111094562	transcript	XR_002623977.1	pseudogene	n.512-4C>T
38	16922802	G	A	2019-01-01	synonymous_variant	LOW	MIA3	100855882	transcript	XM_005640835.3	protein_coding	c.4128G>A	p.Val1376Val
38	21719153	C	T	2019-01-01	synonymous_variant	LOW	CD84	488641	transcript	XM_005640884.3	protein_coding	c.753C>T	p.Cys251Cys
X	42350505	G	A	2019-01-01	synonymous_variant	LOW	FOXP3	491876	transcript	NM_001168461.1	protein_coding	c.171C>T	p.Ser57Ser
1	1364064	C	A	0/1	intron_variant	MODIFIER	ATP9B	483926	transcript	XM_014120554.2	protein_coding	c.116+9853G>T
1	1577350	AG	A	0/1	intergenic_region	MODIFIER	LOC111092029-LOC102155992	111092029-102155992	intergenic_region	111092029-102155992		n.1577351delG
1	2837544	G	GCGCCGAGCA	2019-01-01	intergenic_region	MODIFIER	LOC106559928-MBP	106559928-476160	intergenic_region	106559928-476160		n.2837544_2837545insCGCCGAGCA
1	2837550	C	CCGCCGTCA	2019-01-01	intergenic_region	MODIFIER	LOC106559928-MBP	106559928-476160	intergenic_region	106559928-476160		n.2837550_2837551insCGCCGTCA
1	3566479	A	AGGTGGTATCTCATTGTGGTTTTGATTTGTATTTCCCTGATGGCAAGTGATGCAG	0/1	intergenic_region	MODIFIER	LOC102157008-LOC111092546	102157008-111092546	intergenic_region	102157008-111092546		n.3566479_3566480insGGTGGTATCTCATTGTGGTTTTGATTTGTATTTCCCTGATGGCAAGTGATGCAG
1	3704427	G	C	0/1	intergenic_region	MODIFIER	LOC102157008-LOC111092546	102157008-111092546	intergenic_region	102157008-111092546		n.3704427G>C
1	3837997	G	A	0/1	intergenic_region	MODIFIER	LOC102157008-LOC111092546	102157008-111092546	intergenic_region	102157008-111092546		n.3837997G>A
1	5126664	A	T	0/1	intergenic_region	MODIFIER	CYB5A-TIMM21	476167-476170	intergenic_region	476167-476170		n.5126664A>T
1	5126667	G	T	0/1	intergenic_region	MODIFIER	CYB5A-TIMM21	476167-476170	intergenic_region	476167-476170		n.5126667G>T
1	5136848	A	T	0/1	intergenic_region	MODIFIER	CYB5A-TIMM21	476167-476170	intergenic_region	476167-476170		n.5136848A>T
1	6123860	C	T	0/1	intron_variant	MODIFIER	NETO1	100855585	transcript	XM_003638783.4	protein_coding	c.469+142C>T
1	6779952	C	A	0/1	intergenic_region	MODIFIER	LOC100856140-LOC100685678	100856140-100685678	intergenic_region	100856140-100685678		n.6779952C>A
1	6779953	CTCTT	C	0/1	intergenic_region	MODIFIER	LOC100856140-LOC100685678	100856140-100685678	intergenic_region	100856140-100685678		n.6779954_6779957delTCTT
1	6779965	ATTCACTC	A	0/1	intergenic_region	MODIFIER	LOC100856140-LOC100685678	100856140-100685678	intergenic_region	100856140-100685678		n.6779966_6779972delTTCACTC
1	6824155	CT	C	0/1	intergenic_region	MODIFIER	LOC100856140-LOC100685678	100856140-100685678	intergenic_region	100856140-100685678		n.6824156delT
1	7667429	T	A	0/1	intergenic_region	MODIFIER	LOC100685067-LOC111090580	100685067-111090580	intergenic_region	100685067-111090580		n.7667429T>A
1	8386557	T	C	0/1	intron_variant	MODIFIER	CD226	609196	transcript	XM_005615331.3	protein_coding	c.424+20195T>C
1	9524329	C	T	0/1	intergenic_region	MODIFIER	TMX3-LOC111090592	476176-111090592	intergenic_region	476176-111090592		n.9524329C>T
1	9593517	C	T	0/1	intergenic_region	MODIFIER	TMX3-LOC111090592	476176-111090592	intergenic_region	476176-111090592		n.9593517C>T
1	9595851	TC	T	0/1	intergenic_region	MODIFIER	TMX3-LOC111090592	476176-111090592	intergenic_region	476176-111090592		n.9595852delC
1	9661777	G	T	0/1	intergenic_region	MODIFIER	TMX3-LOC111090592	476176-111090592	intergenic_region	476176-111090592		n.9661777G>T
1	9687411	A	G	0/1	intergenic_region	MODIFIER	TMX3-LOC111090592	476176-111090592	intergenic_region	476176-111090592		n.9687411A>G
1	9725566	T	C	0/1	intergenic_region	MODIFIER	TMX3-LOC111090592	476176-111090592	intergenic_region	476176-111090592		n.9725566T>C
1	9730725	AT	A	0/1	intergenic_region	MODIFIER	TMX3-LOC111090592	476176-111090592	intergenic_region	476176-111090592		n.9730726delT
1	9730727	GA	G	0/1	intergenic_region	MODIFIER	TMX3-LOC111090592	476176-111090592	intergenic_region	476176-111090592		n.9730728delA
1	9730731	C	T	0/1	intergenic_region	MODIFIER	TMX3-LOC111090592	476176-111090592	intergenic_region	476176-111090592		n.9730731C>T
1	9730732	A	AAG	0/1	intergenic_region	MODIFIER	TMX3-LOC111090592	476176-111090592	intergenic_region	476176-111090592		n.9730732_9730733insAG
1	9735586	A	T	0/1	intergenic_region	MODIFIER	TMX3-LOC111090592	476176-111090592	intergenic_region	476176-111090592		n.9735586A>T
1	9763072	G	A	0/1	intergenic_region	MODIFIER	TMX3-LOC111090592	476176-111090592	intergenic_region	476176-111090592		n.9763072G>A
1	9772351	G	A	0/1	intergenic_region	MODIFIER	TMX3-LOC111090592	476176-111090592	intergenic_region	476176-111090592		n.9772351G>A
1	9943945	G	T	0/1	upstream_gene_variant	MODIFIER	LOC111090592	111090592	transcript	XR_002615258.1	pseudogene	n.-1064G>T
1	9961996	C	A	0/1	intergenic_region	MODIFIER	LOC111090592-LOC483943	111090592-483943	intergenic_region	111090592-483943		n.9961996C>A
1	10008680	C	T	0/1	intergenic_region	MODIFIER	LOC111090592-LOC483943	111090592-483943	intergenic_region	111090592-483943		n.10008680C>T
1	10034052	C	A	0/1	intergenic_region	MODIFIER	LOC111090592-LOC483943	111090592-483943	intergenic_region	111090592-483943		n.10034052C>A
1	10272490	A	ATT	0/1	intergenic_region	MODIFIER	LOC483943-DSEL	483943-483944	intergenic_region	483943-483944		n.10272490_10272491insTT
1	10273916	C	T	0/1	intergenic_region	MODIFIER	LOC483943-DSEL	483943-483944	intergenic_region	483943-483944		n.10273916C>T
1	10544833	G	A	0/1	intergenic_region	MODIFIER	LOC111090594-LOC483946	111090594-483946	intergenic_region	111090594-483946		n.10544833G>A
1	10958180	T	C	0/1	intergenic_region	MODIFIER	LOC483947-LOC100686966	483947-100686966	intergenic_region	483947-100686966		n.10958180T>C
1	11206269	G	A	0/1	intron_variant	MODIFIER	LOC102154255	102154255	transcript	XR_002622159.1	pseudogene	n.645-3614C>T
1	11245110	G	A	0/1	intron_variant	MODIFIER	LOC102154255	102154255	transcript	XR_002622159.1	pseudogene	n.644+3525C>T
1	11694918	C	T	0/1	downstream_gene_variant	MODIFIER	CDH7	483949	transcript	XM_022413807.1	protein_coding	c.*11755G>A
1	11694919	C	T	0/1	downstream_gene_variant	MODIFIER	CDH7	483949	transcript	XM_022413807.1	protein_coding	c.*11754G>A
1	11694921	G	T	0/1	downstream_gene_variant	MODIFIER	CDH7	483949	transcript	XM_022413807.1	protein_coding	c.*11752C>A
1	11694922	A	T	0/1	downstream_gene_variant	MODIFIER	CDH7	483949	transcript	XM_022413807.1	protein_coding	c.*11751T>A
1	11694924	A	T	0/1	downstream_gene_variant	MODIFIER	CDH7	483949	transcript	XM_022413807.1	protein_coding	c.*11749T>A
1	11694925	G	T	0/1	downstream_gene_variant	MODIFIER	CDH7	483949	transcript	XM_022413807.1	protein_coding	c.*11748C>A
1	11694929	A	T	0/1	downstream_gene_variant	MODIFIER	CDH7	483949	transcript	XM_022413807.1	protein_coding	c.*11744T>A
1	11694930	C	T	0/1	downstream_gene_variant	MODIFIER	CDH7	483949	transcript	XM_022413807.1	protein_coding	c.*11743G>A
1	12406421	T	A	0/1	intergenic_region	MODIFIER	LOC111093733-LOC111093764	111093733-111093764	intergenic_region	111093733-111093764		n.12406421T>A
1	12419968	T	G	0/1	intergenic_region	MODIFIER	LOC111093733-LOC111093764	111093733-111093764	intergenic_region	111093733-111093764		n.12419968T>G
1	12449983	T	C	0/1	intergenic_region	MODIFIER	LOC111093733-LOC111093764	111093733-111093764	intergenic_region	111093733-111093764		n.12449983T>C
1	12453849	AT	A	0/1	intergenic_region	MODIFIER	LOC111093733-LOC111093764	111093733-111093764	intergenic_region	111093733-111093764		n.12453850delT
1	12462188	C	G	0/1	intergenic_region	MODIFIER	LOC111093733-LOC111093764	111093733-111093764	intergenic_region	111093733-111093764		n.12462188C>G
1	12651850	TAAAGAACAAATAGACACTAGAAAAAAGACCA	T	0/1	intergenic_region	MODIFIER	LOC111093733-LOC111093764	111093733-111093764	intergenic_region	111093733-111093764		n.12651851_12651881delAAAGAACAAATAGACACTAGAAAAAAGACCA
1	12870506	C	T	0/1	intergenic_region	MODIFIER	LOC111090602-LOC111093811	111090602-111093811	intergenic_region	111090602-111093811		n.12870506C>T
1	12883659	T	A	0/1	intergenic_region	MODIFIER	LOC111090602-LOC111093811	111090602-111093811	intergenic_region	111090602-111093811		n.12883659T>A
1	13087307	C	T	0/1	intergenic_region	MODIFIER	LOC111093811-LOC607205	111093811-607205	intergenic_region	111093811-607205		n.13087307C>T
1	14035524	A	G	0/1	intron_variant	MODIFIER	PHLPP1	476179	transcript	XM_005615667.3	protein_coding	c.2757-1887T>C
1	14410606	G	A	0/1	intron_variant	MODIFIER	LOC111094618	111094618	transcript	XR_002624056.1	pseudogene	n.374-9032G>A
1	14421115	G	A	0/1	non_coding_transcript_exon_variant	MODIFIER	LOC111094618	111094618	transcript	XR_002624056.1	pseudogene	n.1851G>A
1	14795741	A	ACCCTGGGTGGCGCAGTGGTTTAG	0/1	downstream_gene_variant	MODIFIER	LOC102153530	102153530	transcript	102153530	pseudogene	n.*3653_*3654insCCCTGGGTGGCGCAGTGGTTTAG
1	15076411	A	G	0/1	intergenic_region	MODIFIER	LOC111094787-CDH20	111094787-483959	intergenic_region	111094787-483959		n.15076411A>G
1	15243233	AGTCCTAC	A	0/1	intron_variant	MODIFIER	CDH20	483959	transcript	XM_014108337.2	protein_coding	c.-156+5463_-156+5469delGTAGGAC
1	15243245	G	A	0/1	intron_variant	MODIFIER	CDH20	483959	transcript	XM_014108337.2	protein_coding	c.-156+5458C>T
1	15849405	GGAA	G	0/1	intergenic_region	MODIFIER	LOC100688146-LOC483960	100688146-483960	intergenic_region	100688146-483960		n.15849406_15849408delGAA
1	16778003	A	AAC	0/1	intron_variant	MODIFIER	CCBE1	610092	transcript	XM_847492.3	protein_coding	c.219-12392_219-12391insAC
1	17513294	C	T	0/1	intron_variant	MODIFIER	ALPK2	483966	transcript	XM_005615367.2	protein_coding	c.1810-10629C>T
1	17739132	A	G	0/1	intron_variant	MODIFIER	NEDD4L	476189	transcript	XM_005615368.3	protein_coding	c.199-28397T>C
1	18155325	CG	C	0/1	upstream_gene_variant	MODIFIER	ATP8B1	476190	transcript	XM_014109154.2	protein_coding	c.-59506delG
1	18496653	G	A	0/1	intergenic_region	MODIFIER	ONECUT2-ST8SIA3	483967-612940	intergenic_region	483967-612940		n.18496653G>A
1	19237592	C	T	0/1	intergenic_region	MODIFIER	TXNL1-LOC111095152	483970-111095152	intergenic_region	483970-111095152		n.19237592C>T
1	20123798	CTACAAATGAT	C	0/1	intron_variant	MODIFIER	TCF4	403949	transcript	NM_001003268.1	protein_coding	c.74-58028_74-58019delTACAAATGAT
1	20316432	T	TTTTTTTTA	0/1	intron_variant	MODIFIER	TCF4	403949	transcript	NM_001003268.1	protein_coding	c.474+23697_474+23698insTTTTTTTA
1	20984381	T	C	0/1	downstream_gene_variant	MODIFIER	LOC111095168	111095168	transcript	XR_002624973.1	pseudogene	n.*1871A>G
1	22152371	T	A	0/1	intron_variant	MODIFIER	DCC	483976	transcript	XM_014110275.2	protein_coding	c.1109-30164A>T
1	22152383	C	A	0/1	intron_variant	MODIFIER	DCC	483976	transcript	XM_014110275.2	protein_coding	c.1109-30176G>T
1	22152384	T	A	0/1	intron_variant	MODIFIER	DCC	483976	transcript	XM_014110275.2	protein_coding	c.1109-30177A>T
1	22152389	C	A	0/1	intron_variant	MODIFIER	DCC	483976	transcript	XM_014110275.2	protein_coding	c.1109-30182G>T
1	22152392	T	A	0/1	intron_variant	MODIFIER	DCC	483976	transcript	XM_014110275.2	protein_coding	c.1109-30185A>T
1	22152398	T	A	0/1	intron_variant	MODIFIER	DCC	483976	transcript	XM_014110275.2	protein_coding	c.1109-30191A>T
1	22152402	T	A	0/1	intron_variant	MODIFIER	DCC	483976	transcript	XM_014110275.2	protein_coding	c.1109-30195A>T
1	22152403	ATCTC	A	0/1	intron_variant	MODIFIER	DCC	483976	transcript	XM_014110275.2	protein_coding	c.1109-30200_1109-30197delGAGA
1	22261820	TGAG	T	0/1	intron_variant	MODIFIER	DCC	483976	transcript	XM_014110275.2	protein_coding	c.833-47604_833-47602delCTC
1	22299257	G	A	2019-01-01	intron_variant	MODIFIER	DCC	483976	transcript	XM_014110275.2	protein_coding	c.832+59957C>T
1	23875611	G	GC	2019-01-01	intergenic_region	MODIFIER	MEX3C-SMAD4	476195-476196	intergenic_region	476195-476196		n.23875611_23875612insC
1	24480888	CTT	C	2019-01-01	intron_variant	MODIFIER	RNMT	476200	transcript	XM_005615402.3	protein_coding	c.1263+2001_1263+2002delAA
1	24914402	C	T	2019-01-01	intron_variant	MODIFIER	LDLRAD4	483983	transcript	XM_005615405.3	protein_coding	c.-511+12655G>A
1	26003748	T	TCAG	2019-01-01	intergenic_region	MODIFIER	LOC111095276-LOC476208	111095276-476208	intergenic_region	111095276-476208		n.26003748_26003749insCAG
1	26238815	A	G	0/1	intron_variant	MODIFIER	EYA4	483991	transcript	XM_022417205.1	protein_coding	c.-67+30033A>G
1	26643244	C	T	0/1	intergenic_region	MODIFIER	EYA4-LOC611353	483991-611353	intergenic_region	483991-611353		n.26643244C>T
1	26701272	G	A	2019-01-01	intergenic_region	MODIFIER	EYA4-LOC611353	483991-611353	intergenic_region	483991-611353		n.26701272G>A
1	27715113	T	A	0/1	intron_variant	MODIFIER	HBS1L	476211	transcript	XM_005615431.3	protein_coding	c.1476+863A>T
1	27961175	G	A	2019-01-01	downstream_gene_variant	MODIFIER	AHI1	476212	transcript	XR_002625430.1	pseudogene	n.*4926C>T
1	28024065	AC	A	2019-01-01	intron_variant	MODIFIER	AHI1	476212	transcript	XM_005615436.3	protein_coding	c.3373-3015delG
1	28037120	G	A	2019-01-01	intron_variant	MODIFIER	AHI1	476212	transcript	XM_005615436.3	protein_coding	c.3372+3974C>T
1	28054161	G	A	2019-01-01	intron_variant	MODIFIER	AHI1	476212	transcript	XM_005615436.3	protein_coding	c.3112-9165C>T
1	28054165	C	G	2019-01-01	intron_variant	MODIFIER	AHI1	476212	transcript	XM_005615436.3	protein_coding	c.3112-9169G>C
1	28058206	TG	T	2019-01-01	intron_variant	MODIFIER	AHI1	476212	transcript	XM_005615436.3	protein_coding	c.3112-13211delC
1	28100283	G	C	2019-01-01	downstream_gene_variant	MODIFIER	AHI1	476212	transcript	XM_005615442.3	protein_coding	c.*3377C>G
1	28876998	G	GTGGGATCCCTGGGTGGCGCAGTGGT	0/1	intron_variant	MODIFIER	BCLAF1	483999	transcript	XM_022417327.1	protein_coding	c.-111-1233_-111-1232insACCACTGCGCCACCCAGGGATCCCA
1	28930081	C	A	0/1	intergenic_region	MODIFIER	LOC106558576-MAP7	106558576-476214	intergenic_region	106558576-476214		n.28930081C>A
1	28930083	T	A	0/1	intergenic_region	MODIFIER	LOC106558576-MAP7	106558576-476214	intergenic_region	106558576-476214		n.28930083T>A
1	29529662	T	C	0/1	intron_variant	MODIFIER	IL20RA	484002	transcript	XM_005615449.3	protein_coding	c.122-4416A>G
1	29774693	T	C	0/1	intron_variant	MODIFIER	LOC111090647	111090647	transcript	XR_002615379.1	pseudogene	n.163-7188T>C
1	30487645	A	G	0/1	intron_variant	MODIFIER	ARFGEF3	484007	transcript	XM_005615452.2	protein_coding	c.86-2662A>G
1	30875111	T	A	0/1	upstream_gene_variant	MODIFIER	NHSL1	100856148	transcript	XM_005615453.3	protein_coding	c.-3233A>T
1	30957674	C	A	0/1	intergenic_region	MODIFIER	NHSL1-CCDC28A	100856148-476220	intergenic_region	100856148-476220		n.30957674C>A
1	31046680	A	G	0/1	intron_variant	MODIFIER	CCDC28A	476220	transcript	XM_014112356.2	protein_coding	c.256-1770A>G
1	31063127	C	CA	0/1	downstream_gene_variant	MODIFIER	CCDC28A	476220	transcript	XM_014112356.2	protein_coding	c.*5467_*5468insA
1	31084981	A	G	0/1	intron_variant	MODIFIER	ECT2L	100686116	transcript	XM_022424250.1	protein_coding	c.216-4763A>G
1	31132471	CAAATTACTAATAGACAAGAGCTGTG	C	0/1	intron_variant	MODIFIER	ECT2L	100686116	transcript	XM_022424250.1	protein_coding	c.2732+4086_2732+4110delAAATTACTAATAGACAAGAGCTGTG
1	31225509	G	GGCT	0/1	intergenic_region	MODIFIER	REPS1-ABRACL	476221-476222	intergenic_region	476221-476222		n.31225509_31225510insGCT
1	31250267	T	A	0/1	upstream_gene_variant	MODIFIER	ABRACL	476222	transcript	XM_533427.6	protein_coding	c.-10630T>A
1	31499987	C	T	0/1	intergenic_region	MODIFIER	TXLNB-CITED2	476224-484010	intergenic_region	476224-484010		n.31499987C>T
1	31647614	ATCTC	A	0/1	downstream_gene_variant	MODIFIER	LOC106558606	106558606	transcript	XR_001315831.2	pseudogene	n.*1746_*1749delGAGA
1	31721694	T	A	0/1	intergenic_region	MODIFIER	LOC111095494-LOC111090654	111095494-111090654	intergenic_region	111095494-111090654		n.31721694T>A
1	31765199	C	A	0/1	intergenic_region	MODIFIER	LOC111095494-LOC111090654	111095494-111090654	intergenic_region	111095494-111090654		n.31765199C>A
1	31830736	A	G	0/1	intergenic_region	MODIFIER	LOC111095494-LOC111090654	111095494-111090654	intergenic_region	111095494-111090654		n.31830736A>G
1	31837249	A	C	0/1	intergenic_region	MODIFIER	LOC111095494-LOC111090654	111095494-111090654	intergenic_region	111095494-111090654		n.31837249A>C
1	31867162	T	TGTTGGTTGGTTGGTTG	0/1	intergenic_region	MODIFIER	LOC111095494-LOC111090654	111095494-111090654	intergenic_region	111095494-111090654		n.31867162_31867163insGTTGGTTGGTTGGTTG
1	31993374	C	T	0/1	intergenic_region	MODIFIER	LOC111095494-LOC111090654	111095494-111090654	intergenic_region	111095494-111090654		n.31993374C>T
1	32032155	C	T	0/1	intergenic_region	MODIFIER	LOC111095494-LOC111090654	111095494-111090654	intergenic_region	111095494-111090654		n.32032155C>T
1	32544349	C	T	0/1	downstream_gene_variant	MODIFIER	LOC106558957	106558957	transcript	106558957	pseudogene	n.*4103C>T
1	33024725	TGTGGTAA	T	0/1	intergenic_region	MODIFIER	LOC100686429-LOC102157053	100686429-102157053	intergenic_region	100686429-102157053		n.33024726_33024732delGTGGTAA
1	33024736	TTAATTTC	T	0/1	intergenic_region	MODIFIER	LOC100686429-LOC102157053	100686429-102157053	intergenic_region	100686429-102157053		n.33024737_33024743delTAATTTC
1	33547988	T	C	0/1	intergenic_region	MODIFIER	LOC102157053-NMBR	102157053-611644	intergenic_region	102157053-611644		n.33547988T>C
1	33589520	C	CA	0/1	intergenic_region	MODIFIER	LOC102157053-NMBR	102157053-611644	intergenic_region	102157053-611644		n.33589520_33589521insA
1	33589538	G	GA	0/1	intergenic_region	MODIFIER	LOC102157053-NMBR	102157053-611644	intergenic_region	102157053-611644		n.33589538_33589539insA
1	33589592	C	CAAAAAAA	0/1	intergenic_region	MODIFIER	LOC102157053-NMBR	102157053-611644	intergenic_region	102157053-611644		n.33589592_33589593insAAAAAAA
1	33652066	A	C	0/1	intergenic_region	MODIFIER	LOC102157053-NMBR	102157053-611644	intergenic_region	102157053-611644		n.33652066A>C
1	33711671	G	A	0/1	intergenic_region	MODIFIER	LOC102157053-NMBR	102157053-611644	intergenic_region	102157053-611644		n.33711671G>A
1	33751842	G	A	0/1	intergenic_region	MODIFIER	LOC102157053-NMBR	102157053-611644	intergenic_region	102157053-611644		n.33751842G>A
1	33765925	C	A	0/1	intergenic_region	MODIFIER	LOC102157053-NMBR	102157053-611644	intergenic_region	102157053-611644		n.33765925C>A
1	33940017	G	T	0/1	intergenic_region	MODIFIER	VTA1-ADGRG6	612830-484013	intergenic_region	612830-484013		n.33940017G>T
1	33979341	A	G	0/1	intron_variant	MODIFIER	ADGRG6	484013	transcript	XM_005615460.3	protein_coding	c.103+1924A>G
1	34115823	G	T	0/1	intergenic_region	MODIFIER	ADGRG6-LOC100686509	484013-100686509	intergenic_region	484013-100686509		n.34115823G>T
1	34145397	C	T	0/1	intergenic_region	MODIFIER	ADGRG6-LOC100686509	484013-100686509	intergenic_region	484013-100686509		n.34145397C>T
1	34152586	A	T	0/1	intergenic_region	MODIFIER	ADGRG6-LOC100686509	484013-100686509	intergenic_region	484013-100686509		n.34152586A>T
1	34403819	TC	T	0/1	intron_variant	MODIFIER	HIVEP2	484014	transcript	XM_022417638.1	protein_coding	c.-523-5586delG
1	34459506	T	C	0/1	intron_variant	MODIFIER	HIVEP2	484014	transcript	XM_022417638.1	protein_coding	c.-636+3574A>G
1	34495289	C	T	0/1	intron_variant	MODIFIER	HIVEP2	484014	transcript	XM_845203.5	protein_coding	c.-635-43431G>A
1	34557528	G	A	0/1	intron_variant	MODIFIER	HIVEP2	484014	transcript	XM_845203.5	protein_coding	c.-636+2441C>T
1	34599048	C	T	0/1	upstream_gene_variant	MODIFIER	LOC106559598	106559598	transcript	XR_001317452.2	pseudogene	n.-3740G>A
1	34600877	CTT	C	0/1	downstream_gene_variant	MODIFIER	LOC111090656	111090656	transcript	XR_002615399.1	pseudogene	n.*2768_*2769delTT
1	34658758	A	ATT	0/1	intron_variant	MODIFIER	AIG1	611677	transcript	XM_005615464.3	protein_coding	c.141+14581_141+14582insTT
1	34658761	T	TC	0/1	intron_variant	MODIFIER	AIG1	611677	transcript	XM_005615464.3	protein_coding	c.141+14584_141+14585insC
1	34658762	T	A	0/1	intron_variant	MODIFIER	AIG1	611677	transcript	XM_005615464.3	protein_coding	c.141+14585T>A
1	34681921	C	T	0/1	intron_variant	MODIFIER	AIG1	611677	transcript	XM_005615464.3	protein_coding	c.142-14867C>T
1	34765385	A	G	0/1	intron_variant	MODIFIER	AIG1	611677	transcript	XM_005615464.3	protein_coding	c.399+38363A>G
1	34989004	G	A	0/1	intron_variant	MODIFIER	ADAT2	100686906	transcript	XM_014112477.2	protein_coding	c.99+4810C>T
1	35256649	C	T	0/1	intron_variant	MODIFIER	PHACTR2	476230	transcript	XM_005615468.2	protein_coding	c.214+1527C>T
1	35288231	T	G	0/1	intron_variant	MODIFIER	PHACTR2	476230	transcript	XM_005615468.2	protein_coding	c.296-320T>G
1	35997291	C	A	0/1	intron_variant	MODIFIER	UTRN	442965	transcript	NM_001012395.1	protein_coding	c.7479+4058C>A
1	36265796	C	T	2019-01-01	intergenic_region	MODIFIER	UTRN-LOC100687936	442965-100687936	intergenic_region	442965-100687936		n.36265796C>T
1	36265800	C	A	2019-01-01	intergenic_region	MODIFIER	UTRN-LOC100687936	442965-100687936	intergenic_region	442965-100687936		n.36265800C>A
1	36342006	C	T	0/1	intergenic_region	MODIFIER	UTRN-LOC100687936	442965-100687936	intergenic_region	442965-100687936		n.36342006C>T
1	36751893	G	A	0/1	intron_variant	MODIFIER	LOC106558639	106558639	transcript	XR_002626031.1	pseudogene	n.486-11451C>T
1	37114386	A	G	0/1	intron_variant	MODIFIER	LOC111095616	111095616	transcript	XR_002626067.1	pseudogene	n.1077-3568A>G
1	37142741	TA	T	0/1	intron_variant	MODIFIER	LOC111095616	111095616	transcript	XR_002626067.1	pseudogene	n.1229-1744delA
1	37320902	C	T	0/1	intron_variant	MODIFIER	GRM1	484024	transcript	XM_003432537.4	protein_coding	c.716-8018C>T
1	37609095	G	A	0/1	intergenic_region	MODIFIER	GRM1-LOC111095623	484024-111095623	intergenic_region	484024-111095623		n.37609095G>A
1	39304199	A	ATTTTATCCCTTATGATTTTGTTTTTTTTTTTTTTTTTTTTTTTTTTTTTTTTTTTTT	0/1	intron_variant	MODIFIER	SASH1	608649	transcript	XM_005615499.3	protein_coding	c.169-22375_169-22374insTTTTATCCCTTATGATTTTGTTTTTTTTTTTTTTTTTTTTTTTTTTTTTTTTTTTTT
1	40359395	A	T	0/1	intron_variant	MODIFIER	GINM1	476239	transcript	XM_022424827.1	protein_coding	c.224+3551A>T
1	40359396	C	T	0/1	intron_variant	MODIFIER	GINM1	476239	transcript	XM_022424827.1	protein_coding	c.224+3552C>T
1	40810866	G	A	0/1	intron_variant	MODIFIER	LOC111095759	111095759	transcript	XR_002626295.1	pseudogene	n.134+400G>A
1	41014261	C	A	0/1	intergenic_region	MODIFIER	LOC111095760-PLEKHG1	111095760-484035	intergenic_region	111095760-484035		n.41014261C>A
1	41062910	A	T	0/1	intergenic_region	MODIFIER	LOC111095760-PLEKHG1	111095760-484035	intergenic_region	111095760-484035		n.41062910A>T
1	41123948	A	G	0/1	intron_variant	MODIFIER	PLEKHG1	484035	transcript	XM_005615510.3	protein_coding	c.-155-5310A>G
1	41500131	A	G	0/1	downstream_gene_variant	MODIFIER	MTHFD1L	476245	transcript	XM_014115652.2	protein_coding	c.*11932A>G
1	41594928	C	A	0/1	intergenic_region	MODIFIER	MTHFD1L-AKAP12	476245-476246	intergenic_region	476245-476246		n.41594928C>A
1	41594929	T	A	0/1	intergenic_region	MODIFIER	MTHFD1L-AKAP12	476245-476246	intergenic_region	476245-476246		n.41594929T>A
1	41594931	T	A	0/1	intergenic_region	MODIFIER	MTHFD1L-AKAP12	476245-476246	intergenic_region	476245-476246		n.41594931T>A
1	41594938	T	A	0/1	intergenic_region	MODIFIER	MTHFD1L-AKAP12	476245-476246	intergenic_region	476245-476246		n.41594938T>A
1	41594942	T	A	0/1	intergenic_region	MODIFIER	MTHFD1L-AKAP12	476245-476246	intergenic_region	476245-476246		n.41594942T>A
1	41594946	T	A	0/1	intergenic_region	MODIFIER	MTHFD1L-AKAP12	476245-476246	intergenic_region	476245-476246		n.41594946T>A
1	41613339	AGTT	A	0/1	upstream_gene_variant	MODIFIER	AKAP12	476246	transcript	XM_533451.6	protein_coding	c.-1568_-1566delGTT
1	41662377	A	G	0/1	intron_variant	MODIFIER	AKAP12	476246	transcript	XM_533451.6	protein_coding	c.163-6561A>G
1	41724626	G	A	0/1	intron_variant	MODIFIER	ZBTB2	484036	transcript	XM_541153.4	protein_coding	c.174-2565C>T
1	41761069	C	T	0/1	intron_variant	MODIFIER	RMND1	476247	transcript	XM_005615514.3	protein_coding	c.1201-5145G>A
1	41956013	CT	C	0/1	intergenic_region	MODIFIER	CCDC170-ESR1	476248-403640	intergenic_region	476248-403640		n.41956014delT
1	42998354	C	T	0/1	intergenic_region	MODIFIER	LOC100683830-LOC111090675	100683830-111090675	intergenic_region	100683830-111090675		n.42998354C>T
1	43036763	C	G	0/1	intron_variant	MODIFIER	LOC111090675	111090675	transcript	XR_002615441.1	pseudogene	n.339-13287G>C
1	43154697	G	A	0/1	intergenic_region	MODIFIER	FBXO5-MTRF1L	612020-484040	intergenic_region	612020-484040		n.43154697G>A
1	43233654	CAAAATAAATAAATAAATAAA	C	0/1	intron_variant	MODIFIER	RGS17	608867	transcript	XM_005615525.3	protein_coding	c.-50-30309_-50-30290delTTTATTTATTTATTTATTTT
1	43327626	GC	G	0/1	intergenic_region	MODIFIER	RGS17-LOC111097878	608867-111097878	intergenic_region	608867-111097878		n.43327627delC
1	43402951	G	C	0/1	intergenic_region	MODIFIER	RGS17-LOC111097878	608867-111097878	intergenic_region	608867-111097878		n.43402951G>C
1	43712748	C	T	0/1	intergenic_region	MODIFIER	LOC111090676-OPRM1	111090676-484041	intergenic_region	111090676-484041		n.43712748C>T
1	43771975	T	A	0/1	intergenic_region	MODIFIER	LOC111090676-OPRM1	111090676-484041	intergenic_region	111090676-484041		n.43771975T>A
1	43774989	G	C	0/1	intergenic_region	MODIFIER	LOC111090676-OPRM1	111090676-484041	intergenic_region	111090676-484041		n.43774989G>C
1	43822583	C	CT	0/1	intergenic_region	MODIFIER	LOC111090676-OPRM1	111090676-484041	intergenic_region	111090676-484041		n.43822583_43822584insT
1	43830722	CCT	C	0/1	intergenic_region	MODIFIER	LOC111090676-OPRM1	111090676-484041	intergenic_region	111090676-484041		n.43830723_43830724delCT
1	43843062	A	G	0/1	intergenic_region	MODIFIER	LOC111090676-OPRM1	111090676-484041	intergenic_region	111090676-484041		n.43843062A>G
1	43897286	T	A	0/1	intergenic_region	MODIFIER	LOC111090676-OPRM1	111090676-484041	intergenic_region	111090676-484041		n.43897286T>A
1	43980098	AT	A	0/1	intron_variant	MODIFIER	OPRM1	484041	transcript	NM_001314122.1	protein_coding	c.293+6892delT
1	44057823	C	T	0/1	intergenic_region	MODIFIER	OPRM1-IPCEF1	484041-106557456	intergenic_region	484041-106557456		n.44057823C>T
1	44129639	C	T	0/1	intron_variant	MODIFIER	IPCEF1	106557456	transcript	XM_014112837.2	protein_coding	c.426+11405G>A
1	44145947	T	G	0/1	intron_variant	MODIFIER	IPCEF1	106557456	transcript	XM_014112837.2	protein_coding	c.217-4061A>C
1	44146466	T	C	0/1	intron_variant	MODIFIER	IPCEF1	106557456	transcript	XM_014112837.2	protein_coding	c.217-4580A>G
1	44154402	T	C	0/1	intron_variant	MODIFIER	IPCEF1	106557456	transcript	XM_014112837.2	protein_coding	c.216+1741A>G
1	44179040	G	A	0/1	intergenic_region	MODIFIER	IPCEF1-CNKSR3	106557456-484042	intergenic_region	106557456-484042		n.44179040G>A
1	44180753	C	T	0/1	intergenic_region	MODIFIER	IPCEF1-CNKSR3	106557456-484042	intergenic_region	106557456-484042		n.44180753C>T
1	44189204	C	T	0/1	intergenic_region	MODIFIER	IPCEF1-CNKSR3	106557456-484042	intergenic_region	106557456-484042		n.44189204C>T
1	44206699	G	A	0/1	intergenic_region	MODIFIER	IPCEF1-CNKSR3	106557456-484042	intergenic_region	106557456-484042		n.44206699G>A
1	44302497	G	A	0/1	intron_variant	MODIFIER	CNKSR3	484042	transcript	XM_005615530.3	protein_coding	c.609+925C>T
1	44362671	C	T	0/1	upstream_gene_variant	MODIFIER	CNKSR3	484042	transcript	XM_005615530.3	protein_coding	c.-1548G>A
1	45125075	G	A	0/1	downstream_gene_variant	MODIFIER	NOX3	484046	transcript	NM_001101833.1	protein_coding	c.*4037C>T
1	45209139	TCAAG	T	0/1	intergenic_region	MODIFIER	NOX3-LOC102153338	484046-102153338	intergenic_region	484046-102153338		n.45209140_45209143delCAAG
1	46935966	A	T	0/1	intergenic_region	MODIFIER	TMEM242-ZDHHC14	612140-612148	intergenic_region	612140-612148		n.46935966A>T
1	47089887	G	A	0/1	intron_variant	MODIFIER	ZDHHC14	612148	transcript	XM_849878.5	protein_coding	c.243-13055G>A
1	47746153	A	G	0/1	intron_variant	MODIFIER	TULP4	484053	transcript	XM_014112966.2	protein_coding	c.-1995+18219A>G
1	47818837	C	T	0/1	intron_variant	MODIFIER	TULP4	484053	transcript	XM_005615545.3	protein_coding	c.252+26593C>T
1	49596690	T	A	0/1	intron_variant	MODIFIER	MAP3K4	476262	transcript	XM_014113044.2	protein_coding	c.155+5264T>A
1	49713121	C	T	0/1	intron_variant	MODIFIER	AGPAT4	612306	transcript	XM_005615562.3	protein_coding	c.844-533G>A
1	49748497	C	G	0/1	intron_variant	MODIFIER	AGPAT4	612306	transcript	XM_005615562.3	protein_coding	c.179-7163G>C
1	49948711	C	T	0/1	intron_variant	MODIFIER	PRKN	612316	transcript	XM_850059.5	protein_coding	c.1081-21241G>A
1	49967589	T	G	0/1	intron_variant	MODIFIER	PRKN	612316	transcript	XM_850059.5	protein_coding	c.1081-40119A>C
1	50234539	C	G	0/1	intron_variant	MODIFIER	PRKN	612316	transcript	XM_850059.5	protein_coding	c.868+68738G>C
1	50388402	G	A	0/1	intron_variant	MODIFIER	PRKN	612316	transcript	XM_850059.5	protein_coding	c.731+79476C>T
1	50405633	C	A	0/1	intron_variant	MODIFIER	PRKN	612316	transcript	XM_850059.5	protein_coding	c.731+62245G>T
1	50589407	A	AT	0/1	intron_variant	MODIFIER	PRKN	612316	transcript	XM_850059.5	protein_coding	c.532-33453_532-33452insA
1	50846464	TC	T	0/1	intron_variant	MODIFIER	PRKN	612316	transcript	XM_850059.5	protein_coding	c.172-79112delG
1	51239520	T	TAC	0/1	intron_variant	MODIFIER	PACRG	484071	transcript	XM_022418714.1	protein_coding	c.156+36972_156+36973insAC
1	51532913	T	A	0/1	intron_variant	MODIFIER	PACRG	484071	transcript	XM_022418714.1	protein_coding	c.613+14938T>A
1	51551896	AT	A	0/1	intron_variant	MODIFIER	PACRG	484071	transcript	XM_022418714.1	protein_coding	c.613+33922delT
1	51553357	C	T	0/1	intron_variant	MODIFIER	PACRG	484071	transcript	XM_022418714.1	protein_coding	c.613+35382C>T
1	51890655	A	AT	0/1	intron_variant	MODIFIER	QKI	606754	transcript	NM_001003021.2	protein_coding	c.379-25435_379-25434insT
1	52061822	A	G	0/1	intergenic_region	MODIFIER	QKI-LOC106559668	606754-106559668	intergenic_region	606754-106559668		n.52061822A>G
1	52547588	T	A	0/1	intergenic_region	MODIFIER	LOC111090691-LOC111095940	111090691-111095940	intergenic_region	111090691-111095940		n.52547588T>A
1	52724784	C	T	0/1	intergenic_region	MODIFIER	LOC111095940-LOC100684636	111095940-100684636	intergenic_region	111095940-100684636		n.52724784C>T
1	52868405	C	T	0/1	intergenic_region	MODIFIER	LOC111095940-LOC100684636	111095940-100684636	intergenic_region	111095940-100684636		n.52868405C>T
1	53351030	G	A	0/1	intergenic_region	MODIFIER	LOC100684782-C1H6orf118	100684782-612397	intergenic_region	100684782-612397		n.53351030G>A
1	53745979	C	T	0/1	intron_variant	MODIFIER	PDE10A	484073	transcript	XM_005615565.3	protein_coding	c.49+55853G>A
1	54244893	C	G	0/1	intergenic_region	MODIFIER	T-LOC111095958	403653-111095958	intergenic_region	403653-111095958		n.54244893C>G
1	54882186	C	T	0/1	downstream_gene_variant	MODIFIER	FGFR1OP	612453	transcript	XM_022425321.1	protein_coding	c.*5044C>T
1	55323127	G	A	0/1	intergenic_region	MODIFIER	LOC111095986-LOC111095989	111095986-111095989	intergenic_region	111095986-111095989		n.55323127G>A
1	55542769	C	A	0/1	intron_variant	MODIFIER	KIF25	100685956	transcript	XM_022425375.1	protein_coding	c.73-3681C>A
1	55542771	C	A	0/1	intron_variant	MODIFIER	KIF25	100685956	transcript	XM_022425375.1	protein_coding	c.73-3679C>A
1	55542772	T	A	0/1	intron_variant	MODIFIER	KIF25	100685956	transcript	XM_022425375.1	protein_coding	c.73-3678T>A
1	55542793	C	CA	0/1	intron_variant	MODIFIER	KIF25	100685956	transcript	XM_022425375.1	protein_coding	c.73-3657_73-3656insA
1	55734881	TCATGA	T	0/1	intron_variant	MODIFIER	DACT2	612487	transcript	XM_850217.6	protein_coding	c.247-707_247-703delTCATG
1	55734886	A	ATTTTTTTTT	0/1	intron_variant	MODIFIER	DACT2	612487	transcript	XM_850217.6	protein_coding	c.247-708_247-707insAAAAAAAAA
1	55988637	T	A	0/1	downstream_gene_variant	MODIFIER	SMOC2	476270	transcript	NM_001177803.1	protein_coding	c.*4059T>A
1	57098507	AT	A	0/1	upstream_gene_variant	MODIFIER	LOC106558702	106558702	transcript	106558702	pseudogene	n.-545delT
1	57098514	AGT	A	0/1	upstream_gene_variant	MODIFIER	LOC106558702	106558702	transcript	106558702	pseudogene	n.-538_-537delGT
1	57098519	ATCTT	A	0/1	upstream_gene_variant	MODIFIER	LOC106558702	106558702	transcript	106558702	pseudogene	n.-533_-530delTCTT
1	57290502	GAC	G	0/1	intron_variant	MODIFIER	RFX6	484096	transcript	XM_022419390.1	protein_coding	c.1661-545_1661-544delAC
1	59116903	C	T	0/1	intron_variant	MODIFIER	MAN1A1	476275	transcript	XM_533481.5	protein_coding	c.1632+2426G>A
1	59562020	C	T	0/1	intergenic_region	MODIFIER	LOC100687379-LOC106559260	100687379-106559260	intergenic_region	100687379-106559260		n.59562020C>T
1	59607316	A	G	0/1	intergenic_region	MODIFIER	LOC100687379-LOC106559260	100687379-106559260	intergenic_region	100687379-106559260		n.59607316A>G
1	60273792	TAG	T	0/1	intergenic_region	MODIFIER	LOC111089986-LOC111096173	111089986-111096173	intergenic_region	111089986-111096173		n.60273793_60273794delAG
1	64119121	C	T	2019-01-01	intergenic_region	MODIFIER	RNF217-TPD52L1	484112-612660	intergenic_region	484112-612660		n.64119121C>T
1	65312339	A	T	0/1	intergenic_region	MODIFIER	LOC111096231-LOC111090705	111096231-111090705	intergenic_region	111096231-111090705		n.65312339A>T
1	65816658	A	T	0/1	intron_variant	MODIFIER	LOC102153070	102153070	transcript	XR_001316225.2	pseudogene	n.206-15434T>A
1	66303903	CATTGTT	C	0/1	intergenic_region	MODIFIER	LOC111096260-LOC111090707	111096260-111090707	intergenic_region	111096260-111090707		n.66303904_66303909delATTGTT
1	66731924	ATCC	A	0/1	intron_variant	MODIFIER	PTPRK	476290	transcript	XM_022419925.1	protein_coding	c.1055-9194_1055-9192delGGA
1	66761934	C	T	0/1	intron_variant	MODIFIER	PTPRK	476290	transcript	XM_022419925.1	protein_coding	c.1055-39201G>A
1	67012068	G	A	0/1	intron_variant	MODIFIER	PTPRK	476290	transcript	XM_022419935.1	protein_coding	c.10+10441C>T
1	67386636	A	C	0/1	downstream_gene_variant	MODIFIER	LOC100683269	100683269	transcript	100683269	pseudogene	n.*1142T>G
1	67400319	G	A	0/1	intron_variant	MODIFIER	LOC111090710	111090710	transcript	XR_002615515.1	pseudogene	n.222-350G>A
1	67783971	A	G	0/1	intron_variant	MODIFIER	LAMA2	100683420	transcript	XM_022419950.1	protein_coding	c.1590+10857A>G
1	68157586	A	AT	0/1	intron_variant	MODIFIER	ARHGAP18	476292	transcript	NM_001286967.1	protein_coding	c.1707+4695_1707+4696insA
1	68181180	C	T	0/1	intron_variant	MODIFIER	ARHGAP18	476292	transcript	NM_001286967.1	protein_coding	c.781-1128G>A
1	68181183	TGCTGC	T	0/1	intron_variant	MODIFIER	ARHGAP18	476292	transcript	NM_001286967.1	protein_coding	c.781-1136_781-1132delGCAGC
1	68463386	G	A	0/1	intergenic_region	MODIFIER	TMEM244-L3MBTL3	100683572-612721	intergenic_region	100683572-612721		n.68463386G>A
1	69083828	G	A	0/1	intergenic_region	MODIFIER	LOC106559350-EPB41L2	106559350-484127	intergenic_region	106559350-484127		n.69083828G>A
1	69104860	G	A	0/1	intergenic_region	MODIFIER	LOC106559350-EPB41L2	106559350-484127	intergenic_region	106559350-484127		n.69104860G>A
1	70142070	AAT	A	2019-01-01	upstream_gene_variant	MODIFIER	ZNF510	100686031	transcript	XM_014117089.2	protein_coding	c.-4249_-4248delAT
1	70589396	T	C	0/1	downstream_gene_variant	MODIFIER	HSD17B3	100856708	transcript	XM_003638870.4	protein_coding	c.*3645T>C
1	71114422	A	G	0/1	intergenic_region	MODIFIER	LOC111096350-LOC111090717	111096350-111090717	intergenic_region	111096350-111090717		n.71114422A>G
1	71362029	C	T	0/1	intergenic_region	MODIFIER	LOC100688335-FANCC	100688335-607277	intergenic_region	100688335-607277		n.71362029C>T
1	71369580	T	C	0/1	intergenic_region	MODIFIER	LOC100688335-FANCC	100688335-607277	intergenic_region	100688335-607277		n.71369580T>C
1	71612824	TGGAA	T	0/1	intron_variant	MODIFIER	FANCC	607277	transcript	XM_022420404.1	protein_coding	c.690-10578_690-10575delGGAA
1	71612829	TCAGAG	T	0/1	intron_variant	MODIFIER	FANCC	607277	transcript	XM_022420404.1	protein_coding	c.690-10573_690-10569delCAGAG
1	71612835	TCCAAAG	T	0/1	intron_variant	MODIFIER	FANCC	607277	transcript	XM_022420404.1	protein_coding	c.690-10567_690-10562delCCAAAG
1	71612843	TCACA	T	0/1	intron_variant	MODIFIER	FANCC	607277	transcript	XM_022420404.1	protein_coding	c.690-10559_690-10556delCACA
1	71612849	G	T	0/1	intron_variant	MODIFIER	FANCC	607277	transcript	XM_022420404.1	protein_coding	c.690-10554G>T
1	71612852	G	T	0/1	intron_variant	MODIFIER	FANCC	607277	transcript	XM_022420404.1	protein_coding	c.690-10551G>T
1	71612853	C	T	0/1	intron_variant	MODIFIER	FANCC	607277	transcript	XM_022420404.1	protein_coding	c.690-10550C>T
1	71612857	TGGC	T	0/1	intron_variant	MODIFIER	FANCC	607277	transcript	XM_022420404.1	protein_coding	c.690-10545_690-10543delGGC
1	72092787	A	G	0/1	intergenic_region	MODIFIER	C1H9orf3-FBP1	484139-476299	intergenic_region	484139-476299		n.72092787A>G
1	72121828	G	T	0/1	intron_variant	MODIFIER	FBP1	476299	transcript	XM_005615792.3	protein_coding	c.409-122G>T
1	72284544	A	G	0/1	intron_variant	MODIFIER	DAPK1	484142	transcript	NM_001197157.1	protein_coding	c.2872-410T>C
1	72327180	A	G	0/1	intron_variant	MODIFIER	DAPK1	484142	transcript	NM_001197157.1	protein_coding	c.828+346T>C
1	72407693	G	A	0/1	intron_variant	MODIFIER	DAPK1	484142	transcript	NM_001197157.1	protein_coding	c.62+39930C>T
1	72414881	G	C	0/1	intron_variant	MODIFIER	DAPK1	484142	transcript	NM_001197157.1	protein_coding	c.62+32742C>G
1	72437443	T	TTTC	0/1	intron_variant	MODIFIER	DAPK1	484142	transcript	NM_001197157.1	protein_coding	c.62+10179_62+10180insGAA
1	72437445	G	T	0/1	intron_variant	MODIFIER	DAPK1	484142	transcript	NM_001197157.1	protein_coding	c.62+10178C>A
1	72489955	G	T	0/1	intron_variant	MODIFIER	LOC111096369	111096369	transcript	XR_002627774.1	pseudogene	n.325-1640C>A
1	72603703	G	C	0/1	intergenic_region	MODIFIER	LOC111096369-LOC106559361	111096369-106559361	intergenic_region	111096369-106559361		n.72603703G>C
1	72618244	T	A	0/1	intergenic_region	MODIFIER	LOC111096369-LOC106559361	111096369-106559361	intergenic_region	111096369-106559361		n.72618244T>A
1	72670490	C	T	0/1	intergenic_region	MODIFIER	LOC106559361-LOC111096374	106559361-111096374	intergenic_region	106559361-111096374		n.72670490C>T
1	72681037	C	T	0/1	intergenic_region	MODIFIER	LOC106559361-LOC111096374	106559361-111096374	intergenic_region	106559361-111096374		n.72681037C>T
1	73091865	TATA	T	0/1	intergenic_region	MODIFIER	LOC111096384-LOC106559315	111096384-106559315	intergenic_region	111096384-106559315		n.73091866_73091868delATA
1	73306077	A	G	0/1	intergenic_region	MODIFIER	LOC111090722-LOC100682985	111090722-100682985	intergenic_region	111090722-100682985		n.73306077A>G
1	73377810	T	C	0/1	intergenic_region	MODIFIER	LOC100682985-ZCCHC6	100682985-476301	intergenic_region	100682985-476301		n.73377810T>C
1	73380708	G	A	0/1	intergenic_region	MODIFIER	LOC100682985-ZCCHC6	100682985-476301	intergenic_region	100682985-476301		n.73380708G>A
1	73403028	A	G	0/1	intron_variant	MODIFIER	ZCCHC6	476301	transcript	XM_005615793.2	protein_coding	c.520+484A>G
1	73411821	C	T	0/1	intron_variant	MODIFIER	ZCCHC6	476301	transcript	XM_005615793.2	protein_coding	c.1087-197C>T
1	73494302	A	AAAATAAAT	0/1	downstream_gene_variant	MODIFIER	ISCA1	100683051	transcript	XM_022420517.1	protein_coding	c.*5313_*5314insAAATAAAT
1	73748798	C	CA	2019-01-01	intron_variant	MODIFIER	NAA35	476304	transcript	XM_005615804.3	protein_coding	c.125-5918_125-5917insT
1	73867604	GA	G	0/1	intron_variant	MODIFIER	AGTPBP1	484146	transcript	XM_022420582.1	protein_coding	c.257+13841delA
1	74170086	G	A	0/1	intergenic_region	MODIFIER	LOC102157016-LOC111090724	102157016-111090724	intergenic_region	102157016-111090724		n.74170086G>A
1	74219053	T	G	0/1	intergenic_region	MODIFIER	LOC111090724-LOC111096441	111090724-111096441	intergenic_region	111090724-111096441		n.74219053T>G
1	74231877	T	C	0/1	intergenic_region	MODIFIER	LOC111090724-LOC111096441	111090724-111096441	intergenic_region	111090724-111096441		n.74231877T>C
1	74231878	C	T	0/1	intergenic_region	MODIFIER	LOC111090724-LOC111096441	111090724-111096441	intergenic_region	111090724-111096441		n.74231878C>T
1	74252138	G	A	0/1	intergenic_region	MODIFIER	LOC111090724-LOC111096441	111090724-111096441	intergenic_region	111090724-111096441		n.74252138G>A
1	74323199	T	C	0/1	intergenic_region	MODIFIER	LOC111090724-LOC111096441	111090724-111096441	intergenic_region	111090724-111096441		n.74323199T>C
1	74327408	A	C	0/1	intergenic_region	MODIFIER	LOC111090724-LOC111096441	111090724-111096441	intergenic_region	111090724-111096441		n.74327408A>C
1	74327539	T	C	0/1	intergenic_region	MODIFIER	LOC111090724-LOC111096441	111090724-111096441	intergenic_region	111090724-111096441		n.74327539T>C
1	74327626	C	T	0/1	intergenic_region	MODIFIER	LOC111090724-LOC111096441	111090724-111096441	intergenic_region	111090724-111096441		n.74327626C>T
1	74328779	T	TA	0/1	intergenic_region	MODIFIER	LOC111090724-LOC111096441	111090724-111096441	intergenic_region	111090724-111096441		n.74328779_74328780insA
1	74328788	T	A	0/1	intergenic_region	MODIFIER	LOC111090724-LOC111096441	111090724-111096441	intergenic_region	111090724-111096441		n.74328788T>A
1	74328790	T	A	0/1	intergenic_region	MODIFIER	LOC111090724-LOC111096441	111090724-111096441	intergenic_region	111090724-111096441		n.74328790T>A
1	74328889	T	C	0/1	intergenic_region	MODIFIER	LOC111090724-LOC111096441	111090724-111096441	intergenic_region	111090724-111096441		n.74328889T>C
1	74329217	TA	T	0/1	intergenic_region	MODIFIER	LOC111090724-LOC111096441	111090724-111096441	intergenic_region	111090724-111096441		n.74329218delA
1	74329451	C	G	0/1	intergenic_region	MODIFIER	LOC111090724-LOC111096441	111090724-111096441	intergenic_region	111090724-111096441		n.74329451C>G
1	74331529	AATT	A	0/1	intergenic_region	MODIFIER	LOC111090724-LOC111096441	111090724-111096441	intergenic_region	111090724-111096441		n.74331530_74331532delATT
1	74331816	A	C	0/1	intergenic_region	MODIFIER	LOC111090724-LOC111096441	111090724-111096441	intergenic_region	111090724-111096441		n.74331816A>C
1	74332010	A	G	0/1	intergenic_region	MODIFIER	LOC111090724-LOC111096441	111090724-111096441	intergenic_region	111090724-111096441		n.74332010A>G
1	74332069	T	C	0/1	intergenic_region	MODIFIER	LOC111090724-LOC111096441	111090724-111096441	intergenic_region	111090724-111096441		n.74332069T>C
1	74332144	G	A	0/1	intergenic_region	MODIFIER	LOC111090724-LOC111096441	111090724-111096441	intergenic_region	111090724-111096441		n.74332144G>A
1	74332152	T	C	0/1	intergenic_region	MODIFIER	LOC111090724-LOC111096441	111090724-111096441	intergenic_region	111090724-111096441		n.74332152T>C
1	74332178	A	T	0/1	intergenic_region	MODIFIER	LOC111090724-LOC111096441	111090724-111096441	intergenic_region	111090724-111096441		n.74332178A>T
1	74332192	G	A	0/1	intergenic_region	MODIFIER	LOC111090724-LOC111096441	111090724-111096441	intergenic_region	111090724-111096441		n.74332192G>A
1	74332577	A	G	0/1	intergenic_region	MODIFIER	LOC111090724-LOC111096441	111090724-111096441	intergenic_region	111090724-111096441		n.74332577A>G
1	74332621	A	G	0/1	intergenic_region	MODIFIER	LOC111090724-LOC111096441	111090724-111096441	intergenic_region	111090724-111096441		n.74332621A>G
1	74332659	G	A	0/1	intergenic_region	MODIFIER	LOC111090724-LOC111096441	111090724-111096441	intergenic_region	111090724-111096441		n.74332659G>A
1	74332708	T	A	0/1	intergenic_region	MODIFIER	LOC111090724-LOC111096441	111090724-111096441	intergenic_region	111090724-111096441		n.74332708T>A
1	74332729	C	CTAGTCCTGT	0/1	intergenic_region	MODIFIER	LOC111090724-LOC111096441	111090724-111096441	intergenic_region	111090724-111096441		n.74332729_74332730insTAGTCCTGT
1	74332790	C	G	0/1	intergenic_region	MODIFIER	LOC111090724-LOC111096441	111090724-111096441	intergenic_region	111090724-111096441		n.74332790C>G
1	74332954	C	T	0/1	intergenic_region	MODIFIER	LOC111090724-LOC111096441	111090724-111096441	intergenic_region	111090724-111096441		n.74332954C>T
1	74332983	C	T	0/1	intergenic_region	MODIFIER	LOC111090724-LOC111096441	111090724-111096441	intergenic_region	111090724-111096441		n.74332983C>T
1	74333134	C	T	0/1	intergenic_region	MODIFIER	LOC111090724-LOC111096441	111090724-111096441	intergenic_region	111090724-111096441		n.74333134C>T
1	74333147	G	T	0/1	intergenic_region	MODIFIER	LOC111090724-LOC111096441	111090724-111096441	intergenic_region	111090724-111096441		n.74333147G>T
1	74333567	C	A	0/1	intergenic_region	MODIFIER	LOC111090724-LOC111096441	111090724-111096441	intergenic_region	111090724-111096441		n.74333567C>A
1	74333893	T	C	0/1	intergenic_region	MODIFIER	LOC111090724-LOC111096441	111090724-111096441	intergenic_region	111090724-111096441		n.74333893T>C
1	74333954	G	C	0/1	intergenic_region	MODIFIER	LOC111090724-LOC111096441	111090724-111096441	intergenic_region	111090724-111096441		n.74333954G>C
1	74334960	C	A	0/1	intergenic_region	MODIFIER	LOC111090724-LOC111096441	111090724-111096441	intergenic_region	111090724-111096441		n.74334960C>A
1	74335671	T	G	0/1	intergenic_region	MODIFIER	LOC111090724-LOC111096441	111090724-111096441	intergenic_region	111090724-111096441		n.74335671T>G
1	74335741	T	C	0/1	intergenic_region	MODIFIER	LOC111090724-LOC111096441	111090724-111096441	intergenic_region	111090724-111096441		n.74335741T>C
1	74335850	A	G	0/1	intergenic_region	MODIFIER	LOC111090724-LOC111096441	111090724-111096441	intergenic_region	111090724-111096441		n.74335850A>G
1	74335892	A	T	0/1	intergenic_region	MODIFIER	LOC111090724-LOC111096441	111090724-111096441	intergenic_region	111090724-111096441		n.74335892A>T
1	74336150	T	C	0/1	intergenic_region	MODIFIER	LOC111090724-LOC111096441	111090724-111096441	intergenic_region	111090724-111096441		n.74336150T>C
1	74336176	G	A	0/1	intergenic_region	MODIFIER	LOC111090724-LOC111096441	111090724-111096441	intergenic_region	111090724-111096441		n.74336176G>A
1	74338892	C	A	0/1	intergenic_region	MODIFIER	LOC111090724-LOC111096441	111090724-111096441	intergenic_region	111090724-111096441		n.74338892C>A
1	74362373	A	G	0/1	intergenic_region	MODIFIER	LOC111090724-LOC111096441	111090724-111096441	intergenic_region	111090724-111096441		n.74362373A>G
1	74375420	A	G	0/1	intergenic_region	MODIFIER	LOC111090724-LOC111096441	111090724-111096441	intergenic_region	111090724-111096441		n.74375420A>G
1	74375601	A	G	0/1	intergenic_region	MODIFIER	LOC111090724-LOC111096441	111090724-111096441	intergenic_region	111090724-111096441		n.74375601A>G
1	74401314	C	A	0/1	intron_variant	MODIFIER	LOC111096441	111096441	transcript	XR_002627935.1	pseudogene	n.681+1330C>A
1	74409013	TG	T	0/1	intron_variant	MODIFIER	LOC111096441	111096441	transcript	XR_002627935.1	pseudogene	n.681+9030delG
1	74421864	G	A	0/1	non_coding_transcript_exon_variant	MODIFIER	LOC111096441	111096441	transcript	XR_002627935.1	pseudogene	n.1005G>A
1	74429828	T	C	0/1	intergenic_region	MODIFIER	LOC111096441-NTRK2	111096441-484147	intergenic_region	111096441-484147		n.74429828T>C
1	74431797	A	AATC	0/1	intergenic_region	MODIFIER	LOC111096441-NTRK2	111096441-484147	intergenic_region	111096441-484147		n.74431797_74431798insATC
1	74588955	C	T	0/1	intron_variant	MODIFIER	NTRK2	484147	transcript	XM_003432718.4	protein_coding	c.1585+2550G>A
1	74687716	AGGGAGGGGTT	A	0/1	intron_variant	MODIFIER	NTRK2	484147	transcript	XM_003432718.4	protein_coding	c.1396+14540_1396+14549delAACCCCTCCC
1	74754796	G	A	0/1	intron_variant	MODIFIER	NTRK2	484147	transcript	XM_003432718.4	protein_coding	c.213-6549C>T
1	75023792	A	C	0/1	intergenic_region	MODIFIER	LOC111090725-SLC28A3	111090725-607728	intergenic_region	111090725-607728		n.75023792A>C
1	75321462	T	G	0/1	intergenic_region	MODIFIER	LOC100683929-LOC111096473	100683929-111096473	intergenic_region	100683929-111096473		n.75321462T>G
1	75361240	C	T	0/1	intergenic_region	MODIFIER	LOC100683929-LOC111096473	100683929-111096473	intergenic_region	100683929-111096473		n.75361240C>T
1	75849846	T	C	0/1	intergenic_region	MODIFIER	IDNK-FRMD3	484150-484151	intergenic_region	484150-484151		n.75849846T>C
1	76341950	A	T	0/1	intron_variant	MODIFIER	LOC102155601	102155601	transcript	XR_002628080.1	pseudogene	n.512-14809T>A
1	76348761	G	C	2019-01-01	intron_variant	MODIFIER	LOC102155601	102155601	transcript	XR_002628080.1	pseudogene	n.512-21620C>G
1	76436837	G	A	0/1	intron_variant	MODIFIER	RASEF	484152	transcript	XM_005615822.2	protein_coding	c.992+253G>A
1	76486889	G	A	0/1	intergenic_region	MODIFIER	RASEF-LOC111096571	484152-111096571	intergenic_region	484152-111096571		n.76486889G>A
1	76601122	A	ACTG	0/1	intergenic_region	MODIFIER	RASEF-LOC111096571	484152-111096571	intergenic_region	484152-111096571		n.76601122_76601123insCTG
1	76601124	CAG	C	0/1	intergenic_region	MODIFIER	RASEF-LOC111096571	484152-111096571	intergenic_region	484152-111096571		n.76601125_76601126delAG
1	76601129	CACCACCG	C	0/1	intergenic_region	MODIFIER	RASEF-LOC111096571	484152-111096571	intergenic_region	484152-111096571		n.76601130_76601136delACCACCG
1	76601137	A	T	0/1	intergenic_region	MODIFIER	RASEF-LOC111096571	484152-111096571	intergenic_region	484152-111096571		n.76601137A>T
1	76601142	G	GACTTTA	0/1	intergenic_region	MODIFIER	RASEF-LOC111096571	484152-111096571	intergenic_region	484152-111096571		n.76601142_76601143insACTTTA
1	76601165	A	AGAT	0/1	intergenic_region	MODIFIER	RASEF-LOC111096571	484152-111096571	intergenic_region	484152-111096571		n.76601165_76601166insGAT
1	77467073	T	C	0/1	intron_variant	MODIFIER	LOC102155844	102155844	transcript	XM_022420787.1	protein_coding	c.-512-71787A>G
1	77565121	G	T	0/1	intron_variant	MODIFIER	TLE1	476314	transcript	XM_014117413.2	protein_coding	c.66+8607G>T
1	77678813	A	G	0/1	intron_variant	MODIFIER	LOC111096586	111096586	transcript	XR_002628109.1	pseudogene	n.542+1214T>C
1	78208255	T	C	0/1	intergenic_region	MODIFIER	LOC111090728-LOC100685388	111090728-100685388	intergenic_region	111090728-100685388		n.78208255T>C
1	78649456	C	A	0/1	upstream_gene_variant	MODIFIER	LOC102151589	102151589	transcript	XM_005616816.1	protein_coding	c.-4582C>A
1	78802878	C	A	0/1	intergenic_region	MODIFIER	TRNAA-AGC-LOC111090731	111090853-111090731	intergenic_region	111090853-111090731		n.78802878C>A
1	79380466	C	A	0/1	intron_variant	MODIFIER	LOC111096618	111096618	transcript	XR_002628184.1	pseudogene	n.125-16800G>T
1	79520207	A	G	0/1	intergenic_region	MODIFIER	LOC111096618-LOC100684877	111096618-100684877	intergenic_region	111096618-100684877		n.79520207A>G
1	79638405	A	ATATC	0/1	intergenic_region	MODIFIER	LOC111096618-LOC100684877	111096618-100684877	intergenic_region	111096618-100684877		n.79638405_79638406insTATC
1	80679255	G	C	0/1	intergenic_region	MODIFIER	LOC111096629-GNAQ	111096629-403928	intergenic_region	111096629-403928		n.80679255G>C
1	80728899	C	T	0/1	upstream_gene_variant	MODIFIER	GNAQ	403928	transcript	NM_001003249.1	protein_coding	c.-4670C>T
1	80802348	G	A	0/1	intron_variant	MODIFIER	GNAQ	403928	transcript	NM_001003249.1	protein_coding	c.148-32622G>A
1	81036535	G	A	0/1	intron_variant	MODIFIER	GNA14	484156	transcript	XM_541272.6	protein_coding	c.124+43381G>A
1	81050983	T	C	0/1	intron_variant	MODIFIER	GNA14	484156	transcript	XM_541272.6	protein_coding	c.125-44631T>C
1	81216292	A	G	0/1	intron_variant	MODIFIER	VPS13A	476319	transcript	XM_014117463.1	protein_coding	c.9207-1040T>C
1	82011930	A	T	0/1	intron_variant	MODIFIER	GCNT1	484158	transcript	XM_005615841.2	protein_coding	c.-121+4482T>A
1	82501845	C	T	0/1	intron_variant	MODIFIER	PCSK5	484160	transcript	XM_022427203.1	protein_coding	c.288+3317G>A
1	83912981	G	GA	0/1	intergenic_region	MODIFIER	LOC111090738-LOC100685934	111090738-100685934	intergenic_region	111090738-100685934		n.83912981_83912982insA
1	83949306	T	C	0/1	intergenic_region	MODIFIER	LOC111090738-LOC100685934	111090738-100685934	intergenic_region	111090738-100685934		n.83949306T>C
1	84072482	T	C	0/1	intergenic_region	MODIFIER	LOC111090738-LOC100685934	111090738-100685934	intergenic_region	111090738-100685934		n.84072482T>C
1	84097539	A	G	0/1	intergenic_region	MODIFIER	LOC100685934-LOC100686852	100685934-100686852	intergenic_region	100685934-100686852		n.84097539A>G
1	84192351	T	A	0/1	intergenic_region	MODIFIER	LOC100685934-LOC100686852	100685934-100686852	intergenic_region	100685934-100686852		n.84192351T>A
1	86714041	AATTT	A	0/1	intron_variant	MODIFIER	TRPM3	476326	transcript	XM_003432612.4	protein_coding	c.178-54774_178-54771delATTT
1	87337873	A	T	0/1	intron_variant	MODIFIER	MAMDC2	608871	transcript	XM_005615877.3	protein_coding	c.1405-3707T>A
1	87371674	G	T	0/1	intron_variant	MODIFIER	MAMDC2	608871	transcript	XM_005615877.3	protein_coding	c.644-2224C>A
1	87458384	C	T	0/1	intergenic_region	MODIFIER	MAMDC2-LOC100856248	608871-100856248	intergenic_region	608871-100856248		n.87458384C>T
1	87466725	T	TCAAACTATACATGCAAAAAAAAAAAAAAAAAAAAAAAAAACAAA	0/1	intergenic_region	MODIFIER	MAMDC2-LOC100856248	608871-100856248	intergenic_region	608871-100856248		n.87466725_87466726insCAAACTATACATGCAAAAAAAAAAAAAAAAAAAAAAAAAACAAA
1	87605754	AG	A	0/1	intron_variant	MODIFIER	C1H9orf135	608891	transcript	XM_014117632.2	protein_coding	c.369-8247delC
1	87936444	G	C	0/1	intron_variant	MODIFIER	APBA1	100686233	transcript	XM_022421384.1	protein_coding	c.1285-7883G>C
1	88120123	C	T	0/1	intergenic_region	MODIFIER	LOC100685359-LOC111096760	100685359-111096760	intergenic_region	100685359-111096760		n.88120123C>T
1	88140598	T	TAGGG	0/1	downstream_gene_variant	MODIFIER	LOC111096760	111096760	transcript	XR_002628610.1	pseudogene	n.*556_*557insAGGG
1	88140600	T	TCCCTGGGTGGCGC	0/1	downstream_gene_variant	MODIFIER	LOC111096760	111096760	transcript	XR_002628610.1	pseudogene	n.*558_*559insCCCTGGGTGGCGC
1	88174061	AAG	A	0/1	intron_variant	MODIFIER	TJP2	403854	transcript	NM_001003204.1	protein_coding	c.-9-10389_-9-10388delCT
1	89731443	G	T	0/1	intron_variant	MODIFIER	DMRT1	609186	transcript	XM_022421554.1	protein_coding	c.837+9148G>T
1	89742556	C	T	0/1	intron_variant	MODIFIER	DMRT1	609186	transcript	XM_022421554.1	protein_coding	c.838-2476C>T
1	89757849	A	C	0/1	intron_variant	MODIFIER	DMRT1	609186	transcript	XM_022421554.1	protein_coding	c.985+12670A>C
1	89815407	C	T	0/1	downstream_gene_variant	MODIFIER	DMRT3	609208	transcript	XM_846422.3	protein_coding	c.*3079C>T
1	89849190	G	A	0/1	intergenic_region	MODIFIER	DMRT3-LOC106559228	609208-106559228	intergenic_region	609208-106559228		n.89849190G>A
1	89884754	A	G	0/1	downstream_gene_variant	MODIFIER	LOC106559228	106559228	transcript	XM_014116229.1	protein_coding	c.*4113A>G
1	89913036	G	A	0/1	intergenic_region	MODIFIER	LOC106559228-LOC111096817	106559228-111096817	intergenic_region	106559228-111096817		n.89913036G>A
1	89988548	G	C	0/1	intergenic_region	MODIFIER	LOC106559228-LOC111096817	106559228-111096817	intergenic_region	106559228-111096817		n.89988548G>C
1	90048618	C	G	0/1	intergenic_region	MODIFIER	LOC106559228-LOC111096817	106559228-111096817	intergenic_region	106559228-111096817		n.90048618C>G
1	90170367	C	T	0/1	intergenic_region	MODIFIER	LOC106559228-LOC111096817	106559228-111096817	intergenic_region	106559228-111096817		n.90170367C>T
1	90214658	C	T	0/1	intergenic_region	MODIFIER	LOC106559228-LOC111096817	106559228-111096817	intergenic_region	106559228-111096817		n.90214658C>T
1	90251092	G	A	0/1	intergenic_region	MODIFIER	LOC111096817-LOC111090766	111096817-111090766	intergenic_region	111096817-111090766		n.90251092G>A
1	90278776	G	T	0/1	intergenic_region	MODIFIER	LOC111096817-LOC111090766	111096817-111090766	intergenic_region	111096817-111090766		n.90278776G>T
1	90278794	TG	T	0/1	intergenic_region	MODIFIER	LOC111096817-LOC111090766	111096817-111090766	intergenic_region	111096817-111090766		n.90278795delG
1	90368206	A	G	0/1	intron_variant	MODIFIER	LOC111090766	111090766	transcript	XR_002615588.1	pseudogene	n.139+12856A>G
1	90581052	G	C	0/1	intergenic_region	MODIFIER	LOC111090766-LOC111096818	111090766-111096818	intergenic_region	111090766-111096818		n.90581052G>C
1	90721441	G	T	0/1	intron_variant	MODIFIER	SMARCA2	476335	transcript	XM_005615902.3	protein_coding	c.-36-2413G>T
1	90721442	C	T	0/1	intron_variant	MODIFIER	SMARCA2	476335	transcript	XM_005615902.3	protein_coding	c.-36-2412C>T
1	90970185	C	A	0/1	intergenic_region	MODIFIER	SMARCA2-LOC100686886	476335-100686886	intergenic_region	476335-100686886		n.90970185C>A
1	90987294	G	C	0/1	intergenic_region	MODIFIER	SMARCA2-LOC100686886	476335-100686886	intergenic_region	476335-100686886		n.90987294G>C
1	91050236	C	T	0/1	intergenic_region	MODIFIER	LOC100686886-LOC102151732	100686886-102151732	intergenic_region	100686886-102151732		n.91050236C>T
1	91567074	C	A	0/1	intron_variant	MODIFIER	LOC102152101	102152101	transcript	XR_002628830.1	pseudogene	n.591-1442C>A
1	91819066	C	T	0/1	intron_variant	MODIFIER	RFX3	476339	transcript	XM_005615908.3	protein_coding	c.1471-1181G>A
1	91824895	T	C	0/1	intron_variant	MODIFIER	RFX3	476339	transcript	XM_005615908.3	protein_coding	c.1372+236A>G
1	91866587	T	A	0/1	intron_variant	MODIFIER	RFX3	476339	transcript	XM_005615908.3	protein_coding	c.489+6200A>T
1	91914919	G	T	0/1	intron_variant	MODIFIER	LOC111096943	111096943	transcript	XR_002628924.1	pseudogene	n.348-2624G>T
1	91935754	A	T	0/1	intron_variant	MODIFIER	RFX3	476339	transcript	XM_005615908.3	protein_coding	c.8-209T>A
1	91973876	C	T	0/1	intron_variant	MODIFIER	RFX3	476339	transcript	XM_005615908.3	protein_coding	c.8-38331G>A
1	92279011	ATAGG	A	0/1	3_prime_UTR_variant	MODIFIER	GLIS3	484179	transcript	XM_005615924.3	protein_coding	c.*3366_*3369delCCTA
1	92508431	A	T	0/1	intron_variant	MODIFIER	GLIS3	484179	transcript	XM_005615924.3	protein_coding	c.1719+63227T>A
1	92958615	C	T	0/1	intron_variant	MODIFIER	SLC1A1	403751	transcript	NM_001003139.1	protein_coding	c.483+146C>T
1	93253912	C	CTTTTACCAAATATTTTTCCTTTTTTTTTTTTTTTT	0/1	intergenic_region	MODIFIER	LOC111096967-LOC111090783	111096967-111090783	intergenic_region	111096967-111090783		n.93253912_93253913insTTTTACCAAATATTTTTCCTTTTTTTTTTTTTTTT
1	93282613	T	TG	0/1	intergenic_region	MODIFIER	LOC111096967-LOC111090783	111096967-111090783	intergenic_region	111096967-111090783		n.93282613_93282614insG
1	93282615	A	G	0/1	intergenic_region	MODIFIER	LOC111096967-LOC111090783	111096967-111090783	intergenic_region	111096967-111090783		n.93282615A>G
1	93495725	C	T	0/1	intron_variant	MODIFIER	CD274	484186	transcript	XM_005615931.3	protein_coding	c.-15+15482C>T
1	93623316	C	A	0/1	intergenic_region	MODIFIER	CD274-LOC100688720	484186-100688720	intergenic_region	484186-100688720		n.93623316C>A
1	94715601	C	T	0/1	intron_variant	MODIFIER	LOC609770	609770	transcript	XM_022427594.1	protein_coding	c.85+6999G>A
1	97103322	C	T	0/1	3_prime_UTR_variant	MODIFIER	S1PR3	484199	transcript	XM_005615961.3	protein_coding	c.*1330G>A
1	97189976	G	A	0/1	intergenic_region	MODIFIER	S1PR3-LOC100688971	484199-100688971	intergenic_region	484199-100688971		n.97189976G>A
1	97713460	G	T	0/1	upstream_gene_variant	MODIFIER	LOC100684129	100684129	transcript	XR_002629304.1	pseudogene	n.-1272C>A
1	97743379	C	A	0/1	downstream_gene_variant	MODIFIER	LOC476356	476356	transcript	XM_005615973.3	protein_coding	c.*1407C>A
1	97774329	ATCTCTG	A	0/1	intergenic_region	MODIFIER	LOC102153277-LOC106559537	102153277-106559537	intergenic_region	102153277-106559537		n.97774330_97774335delTCTCTG
1	97799540	G	A	0/1	intergenic_region	MODIFIER	LOC106559537-ZNF169	106559537-484204	intergenic_region	106559537-484204		n.97799540G>A
1	97838317	C	T	0/1	intron_variant	MODIFIER	ZNF169	484204	transcript	XM_005615975.3	protein_coding	c.33+3480G>A
1	97846143	A	G	0/1	intron_variant	MODIFIER	ZNF169	484204	transcript	XM_005615975.3	protein_coding	c.-38-4276T>C
1	97892463	C	A	0/1	intron_variant	MODIFIER	LOC102153346	102153346	transcript	XM_005616826.1	protein_coding	c.962-19350C>A
1	97892469	C	A	0/1	intron_variant	MODIFIER	LOC102153346	102153346	transcript	XM_005616826.1	protein_coding	c.962-19344C>A
1	97892494	G	A	0/1	intron_variant	MODIFIER	LOC102153346	102153346	transcript	XM_005616826.1	protein_coding	c.962-19319G>A
1	97892499	G	A	0/1	intron_variant	MODIFIER	LOC102153346	102153346	transcript	XM_005616826.1	protein_coding	c.962-19314G>A
1	97892512	ATGG	A	0/1	intron_variant	MODIFIER	LOC102153346	102153346	transcript	XM_005616826.1	protein_coding	c.962-19300_962-19298delTGG
1	97904284	C	T	0/1	intron_variant	MODIFIER	LOC102153346	102153346	transcript	XM_005616826.1	protein_coding	c.962-7529C>T
1	98078707	AT	A	0/1	intergenic_region	MODIFIER	LOC100687380-LOC100688015	100687380-100688015	intergenic_region	100687380-100688015		n.98078708delT
1	98134090	C	T	0/1	intergenic_region	MODIFIER	LOC610518-PHF2	610518-484208	intergenic_region	610518-484208		n.98134090C>T
1	98479383	G	A	0/1	intron_variant	MODIFIER	WNK2	484210	transcript	XM_022428018.1	protein_coding	c.3967+6576C>T
1	98807864	G	A	0/1	intron_variant	MODIFIER	CENPP	476360	transcript	XM_022422415.1	protein_coding	c.608-4884C>T
1	98813608	G	A	0/1	intron_variant	MODIFIER	CENPP	476360	transcript	XM_022422415.1	protein_coding	c.608-10628C>T
1	98826592	G	A	0/1	intron_variant	MODIFIER	CENPP	476360	transcript	XM_022422415.1	protein_coding	c.608-23612C>T
1	98841797	G	A	0/1	intron_variant	MODIFIER	CENPP	476360	transcript	XM_022422415.1	protein_coding	c.608-38817C>T
1	98963130	C	T	0/1	intron_variant	MODIFIER	CENPP	476360	transcript	XM_022422415.1	protein_coding	c.468-86G>A
1	98965339	T	A	0/1	intron_variant	MODIFIER	CENPP	476360	transcript	XM_022422415.1	protein_coding	c.468-2295A>T
1	98965342	T	A	0/1	intron_variant	MODIFIER	CENPP	476360	transcript	XM_022422415.1	protein_coding	c.468-2298A>T
1	99156623	G	T	0/1	intron_variant	MODIFIER	ZNF484	484217	transcript	XM_005615999.3	protein_coding	c.250+3890G>T
1	99224625	C	CTG	0/1	intron_variant	MODIFIER	MFSD14B	476363	transcript	XM_022422460.1	protein_coding	c.205-3629_205-3628insCA
1	99364796	C	A	0/1	intergenic_region	MODIFIER	LOC111097189-LOC100856086	111097189-100856086	intergenic_region	111097189-100856086		n.99364796C>A
1	99486599	C	G	0/1	5_prime_UTR_variant	MODIFIER	ZNF132	100686012	transcript	XM_022426761.1	protein_coding	c.-5250C>G
1	99671098	A	T	0/1	upstream_gene_variant	MODIFIER	LOC102153779	102153779	transcript	XM_022428107.1	protein_coding	c.-173T>A
1	99774877	CT	C	0/1	intron_variant	MODIFIER	ZSCAN18	102153878	transcript	XM_005616066.3	protein_coding	c.-138+1630delT
1	99854014	C	T	0/1	upstream_gene_variant	MODIFIER	ZSCAN1	100856218	transcript	XM_022427021.1	protein_coding	c.-2996G>A
1	99855195	TTTA	T	0/1	upstream_gene_variant	MODIFIER	ZSCAN1	100856218	transcript	XM_022427021.1	protein_coding	c.-4180_-4178delTAA
1	99859272	G	A	0/1	intergenic_region	MODIFIER	ZSCAN1-ZNF606	100856218-484238	intergenic_region	100856218-484238		n.99859272G>A
1	100029077	G	A	0/1	intron_variant	MODIFIER	LOC102152786	102152786	transcript	XM_014114449.2	protein_coding	c.160+832G>A
1	100203916	G	A	0/1	intergenic_region	MODIFIER	LOC102152013-LOC111098717	102152013-111098717	intergenic_region	102152013-111098717		n.100203916G>A
1	100279487	GGA	G	0/1	intron_variant	MODIFIER	LOC100686546	100686546	transcript	XM_005616031.3	protein_coding	c.161-201_161-200delTC
1	100302326	G	C	0/1	intergenic_region	MODIFIER	LOC100686546-LOC100684902	100686546-100684902	intergenic_region	100686546-100684902		n.100302326G>C
1	100368185	GTTTCCGTGGCGGTCA	G	0/1	5_prime_UTR_variant	MODIFIER	LOC610960	610960	transcript	XM_005616073.3	protein_coding	c.-198_-184delCCGTGGCGGTCATTT
1	100368605	G	A	0/1	intron_variant	MODIFIER	LOC610960	610960	transcript	XM_005616073.3	protein_coding	c.33+186G>A
1	100592950	T	A	0/1	intergenic_region	MODIFIER	LOC100685462-LOC100685539	100685462-100685539	intergenic_region	100685462-100685539		n.100592950T>A
1	100949715	C	T	0/1	intergenic_region	MODIFIER	LOC111090800-LOC111090802	111090800-111090802	intergenic_region	111090800-111090802		n.100949715C>T
1	100954261	G	T	0/1	intergenic_region	MODIFIER	LOC111090800-LOC111090802	111090800-111090802	intergenic_region	111090800-111090802		n.100954261G>T
1	100974585	G	A	0/1	intergenic_region	MODIFIER	LOC111090800-LOC111090802	111090800-111090802	intergenic_region	111090800-111090802		n.100974585G>A
1	100974592	G	A	0/1	intergenic_region	MODIFIER	LOC111090800-LOC111090802	111090800-111090802	intergenic_region	111090800-111090802		n.100974592G>A
1	101300403	A	G	0/1	intergenic_region	MODIFIER	LOC102154839-LOC106558949	102154839-106558949	intergenic_region	102154839-106558949		n.101300403A>G
1	102015336	A	G	0/1	intron_variant	MODIFIER	NLRP9	476375	transcript	XM_022405089.1	protein_coding	c.2849+91T>C
1	102421722	T	C	0/1	intron_variant	MODIFIER	PPP6R1	484298	transcript	XM_005616184.3	protein_coding	c.1752-923T>C
1	102884542	T	G	0/1	intergenic_region	MODIFIER	TTYH1-LAIR1	476386-484308	intergenic_region	476386-484308		n.102884542T>G
1	103930282	T	C	0/1	intron_variant	MODIFIER	LOC100683760	100683760	transcript	XR_002614965.1	pseudogene	n.96+19612T>C
1	103930300	C	T	0/1	intron_variant	MODIFIER	LOC100683760	100683760	transcript	XR_002614965.1	pseudogene	n.96+19630C>T
1	104349825	T	TTTTTTTTTTTTTTTTTGAC	0/1	downstream_gene_variant	MODIFIER	LOC106559035	106559035	transcript	XM_014115229.2	protein_coding	c.*3089_*3090insTTTTTTTTTTTTTTTTGAC
1	108110980	C	CTTTTTTTTTTTTTTTTGTGTTTT	0/1	intron_variant	MODIFIER	LIG1	100686967	transcript	XM_005616372.3	protein_coding	c.-48-508_-48-507insTTTTTTTTTTTTTTTTGTGTTTT
1	108110982	G	T	0/1	intron_variant	MODIFIER	LIG1	100686967	transcript	XM_005616372.3	protein_coding	c.-48-506G>T
1	108110984	G	T	0/1	intron_variant	MODIFIER	LIG1	100686967	transcript	XM_005616372.3	protein_coding	c.-48-504G>T
1	108110987	A	T	0/1	intron_variant	MODIFIER	LIG1	100686967	transcript	XM_005616372.3	protein_coding	c.-48-501A>T
1	108388921	G	GTTT	0/1	intron_variant	MODIFIER	BICRA	612119	transcript	XM_014116569.2	protein_coding	c.-106-17894_-106-17893insAAA
1	108659801	A	T	0/1	3_prime_UTR_variant	MODIFIER	C5AR1	442974	transcript	NM_001003373.1	protein_coding	c.*755T>A
1	109099279	T	TTTTTTTTTTTTTC	0/1	intron_variant	MODIFIER	AP2S1	476427	transcript	XM_533634.6	protein_coding	c.153+978_153+979insTTTTTTTTTTTTC
1	110617323	T	A	2019-01-01	downstream_gene_variant	MODIFIER	BCL3	612349	transcript	XM_014116607.2	protein_coding	c.*3527A>T
1	111421790	GTACC	G	0/1	intron_variant	MODIFIER	SMG9	476444	transcript	XM_005616489.3	protein_coding	c.151-81_151-78delTACC
1	111920197	AAAAG	AAAGAAAG	2019-01-01	downstream_gene_variant	MODIFIER	CEACAM1	612435	transcript	NM_001097557.1	protein_coding	c.*2750_*2751insGAA
1	112429830	A	T	0/1	downstream_gene_variant	MODIFIER	DMRTC2	102155486	transcript	XM_005616507.3	protein_coding	c.*4670T>A
1	112535771	ACAGG	A	2019-01-01	intron_variant	MODIFIER	LOC100688849	100688849	transcript	XR_002631394.1	pseudogene	n.1191+1752_1191+1755delCCTG
1	112648660	T	C	0/1	3_prime_UTR_variant	MODIFIER	CCDC97	484489	transcript	XM_541603.6	protein_coding	c.*1918A>G
1	113837372	C	T	0/1	downstream_gene_variant	MODIFIER	PAF1	476464	transcript	XM_533675.6	protein_coding	c.*4778C>T
1	113995991	A	G	0/1	upstream_gene_variant	MODIFIER	NCCRP1	612546	transcript	XM_850276.4	protein_coding	c.-2202T>C
1	114163891	A	T	0/1	intron_variant	MODIFIER	FBXO17	484516	transcript	XM_022425826.1	protein_coding	c.-105+2610A>T
1	115681319	G	T	0/1	intron_variant	MODIFIER	LOC106559183	106559183	transcript	XM_014116103.2	protein_coding	c.-79-4182C>A
1	115681322	C	A	0/1	intron_variant	MODIFIER	LOC106559183	106559183	transcript	XM_014116103.2	protein_coding	c.-79-4185G>T
1	115681336	T	TAAA	0/1	intron_variant	MODIFIER	LOC106559183	106559183	transcript	XM_014116103.2	protein_coding	c.-79-4200_-79-4199insTTT
1	115681337	G	A	0/1	intron_variant	MODIFIER	LOC106559183	106559183	transcript	XM_014116103.2	protein_coding	c.-79-4200C>T
1	115681343	G	A	0/1	intron_variant	MODIFIER	LOC106559183	106559183	transcript	XM_014116103.2	protein_coding	c.-79-4206C>T
1	116097643	ATT	A	0/1	intron_variant	MODIFIER	ZNF566	106559132	transcript	XM_022404132.1	protein_coding	c.233-2795_233-2794delAA
1	116166502	TTTCTTC	T	2019-01-01	intron_variant	MODIFIER	LOC102152738	102152738	transcript	XR_001316733.2	pseudogene	n.138+6996_138+7001delTTCTTC
1	116723758	G	A	0/1	intergenic_region	MODIFIER	LOC102155339-LRFN3	102155339-100688169	intergenic_region	102155339-100688169		n.116723758G>A
1	116743831	TTTTAAAGA	T	0/1	upstream_gene_variant	MODIFIER	LOC102155236	102155236	transcript	XR_291449.2	pseudogene	n.-2616_-2609delTCTTTAAA
1	117376763	C	T	0/1	intergenic_region	MODIFIER	FAM187B-FXYD5	612665-612666	intergenic_region	612665-612666		n.117376763C>T
1	117376764	A	T	0/1	intergenic_region	MODIFIER	FAM187B-FXYD5	612665-612666	intergenic_region	612665-612666		n.117376764A>T
1	117417553	C	A	2019-01-01	intron_variant	MODIFIER	FXYD5	612666	transcript	XM_005616721.3	protein_coding	c.317-782G>T
1	117506238	G	T	0/1	upstream_gene_variant	MODIFIER	HPN	484583	transcript	XM_005616724.3	protein_coding	c.-5228C>A
1	118036342	TTA	T	0/1	intergenic_region	MODIFIER	KIAA0355-LSM14A	612685-476492	intergenic_region	612685-476492		n.118036343_118036344delTA
1	118194161	A	T	0/1	intron_variant	MODIFIER	LOC111098296	111098296	transcript	XR_002631972.1	pseudogene	n.88-29373A>T
1	118252880	TAAGA	T	0/1	intron_variant	MODIFIER	LOC111098296	111098296	transcript	XR_002631972.1	pseudogene	n.196-23426_196-23423delAAGA
1	118311576	G	A	0/1	intron_variant	MODIFIER	LOC111098296	111098296	transcript	XR_002631972.1	pseudogene	n.384-6958G>A
1	118354426	G	C	0/1	intergenic_region	MODIFIER	LOC111098296-LOC111098310	111098296-111098310	intergenic_region	111098296-111098310		n.118354426G>C
1	118520427	G	T	0/1	intron_variant	MODIFIER	CHST8	484596	transcript	XM_005616763.3	protein_coding	c.130+3462C>A
1	118559792	AC	A	0/1	intergenic_region	MODIFIER	CHST8-LOC106559950	484596-106559950	intergenic_region	484596-106559950		n.118559793delC
1	118586753	C	T	0/1	intergenic_region	MODIFIER	CHST8-LOC106559950	484596-106559950	intergenic_region	484596-106559950		n.118586753C>T
1	118646163	G	A	0/1	intergenic_region	MODIFIER	CHST8-LOC106559950	484596-106559950	intergenic_region	484596-106559950		n.118646163G>A
1	118699131	G	A	0/1	non_coding_transcript_exon_variant	MODIFIER	LOC111098324	111098324	transcript	XR_002632021.1	pseudogene	n.4314C>T
1	118767018	C	T	0/1	intron_variant	MODIFIER	PEPD	476493	transcript	XM_005616765.3	protein_coding	c.752-2366C>T
1	118883611	G	A	0/1	intergenic_region	MODIFIER	CEBPA-SLC7A10	100683573-484599	intergenic_region	100683573-484599		n.118883611G>A
1	119075870	G	A	0/1	intron_variant	MODIFIER	RHPN2	403518	transcript	NM_001003008.1	protein_coding	c.185+1694G>A
1	119103709	G	GT	0/1	intron_variant	MODIFIER	RHPN2	403518	transcript	NM_001003008.1	protein_coding	c.760+957_760+958insT
1	119118909	C	T	0/1	downstream_gene_variant	MODIFIER	FAAP24	476496	transcript	XM_005616772.3	protein_coding	c.*1806G>A
1	119119429	T	C	0/1	upstream_gene_variant	MODIFIER	CEP89	476497	transcript	XM_005616771.3	protein_coding	c.-4726T>C
1	119119787	G	A	0/1	upstream_gene_variant	MODIFIER	CEP89	476497	transcript	XM_005616771.3	protein_coding	c.-4368G>A
1	119120217	T	G	0/1	upstream_gene_variant	MODIFIER	CEP89	476497	transcript	XM_005616771.3	protein_coding	c.-3938T>G
1	119123737	C	G	0/1	upstream_gene_variant	MODIFIER	CEP89	476497	transcript	XM_005616771.3	protein_coding	c.-418C>G
1	119126355	C	T	0/1	intron_variant	MODIFIER	CEP89	476497	transcript	XM_005616771.3	protein_coding	c.40-46C>T
1	119126568	A	G	0/1	intron_variant	MODIFIER	CEP89	476497	transcript	XM_005616771.3	protein_coding	c.146+61A>G
1	119129598	G	A	0/1	intron_variant	MODIFIER	CEP89	476497	transcript	XM_005616771.3	protein_coding	c.147-2854G>A
1	119133186	G	A	0/1	intron_variant	MODIFIER	CEP89	476497	transcript	XM_005616771.3	protein_coding	c.305+576G>A
1	119133686	C	T	0/1	intron_variant	MODIFIER	CEP89	476497	transcript	XM_005616771.3	protein_coding	c.305+1076C>T
1	119136384	G	A	0/1	intron_variant	MODIFIER	CEP89	476497	transcript	XM_005616771.3	protein_coding	c.492+1165G>A
1	119136446	G	T	0/1	intron_variant	MODIFIER	CEP89	476497	transcript	XM_005616771.3	protein_coding	c.492+1227G>T
1	119142587	C	T	0/1	intron_variant	MODIFIER	CEP89	476497	transcript	XM_005616771.3	protein_coding	c.493-616C>T
1	119145790	G	A	0/1	intron_variant	MODIFIER	CEP89	476497	transcript	XM_005616771.3	protein_coding	c.596-1355G>A
1	119147639	A	AT	0/1	intron_variant	MODIFIER	CEP89	476497	transcript	XM_005616771.3	protein_coding	c.624+466_624+467insT
1	119152660	C	T	0/1	intron_variant	MODIFIER	CEP89	476497	transcript	XM_005616771.3	protein_coding	c.1029+506C>T
1	119153253	A	G	0/1	intron_variant	MODIFIER	CEP89	476497	transcript	XM_005616771.3	protein_coding	c.1029+1099A>G
1	119155022	C	A	0/1	intron_variant	MODIFIER	CEP89	476497	transcript	XM_005616771.3	protein_coding	c.1029+2868C>A
1	119155023	C	A	0/1	intron_variant	MODIFIER	CEP89	476497	transcript	XM_005616771.3	protein_coding	c.1029+2869C>A
1	119155638	G	A	0/1	intron_variant	MODIFIER	CEP89	476497	transcript	XM_005616771.3	protein_coding	c.1029+3484G>A
1	119156422	C	T	0/1	intron_variant	MODIFIER	CEP89	476497	transcript	XM_005616771.3	protein_coding	c.1030-2948C>T
1	119157111	G	A	0/1	intron_variant	MODIFIER	CEP89	476497	transcript	XM_005616771.3	protein_coding	c.1030-2259G>A
1	119158074	TGAGCAGGGAGCCC	T	0/1	intron_variant	MODIFIER	CEP89	476497	transcript	XM_005616771.3	protein_coding	c.1030-1295_1030-1283delGAGCAGGGAGCCC
1	119159111	A	G	0/1	intron_variant	MODIFIER	CEP89	476497	transcript	XM_005616771.3	protein_coding	c.1030-259A>G
1	119161230	C	T	0/1	intron_variant	MODIFIER	CEP89	476497	transcript	XM_005616771.3	protein_coding	c.1165-454C>T
1	119163558	C	T	0/1	intron_variant	MODIFIER	CEP89	476497	transcript	XM_005616771.3	protein_coding	c.1269-1360C>T
1	119171826	C	T	0/1	intron_variant	MODIFIER	CEP89	476497	transcript	XM_005616771.3	protein_coding	c.1565+4466C>T
1	119185588	C	T	0/1	intron_variant	MODIFIER	CEP89	476497	transcript	XM_005616771.3	protein_coding	c.1965+1420C>T
1	119345075	C	T	0/1	intron_variant	MODIFIER	ANKRD27	484603	transcript	XM_022407371.1	protein_coding	c.874-10C>T
1	119742827	C	T	0/1	intergenic_region	MODIFIER	LOC106559967-LOC111098378	106559967-111098378	intergenic_region	106559967-111098378		n.119742827C>T
1	119817208	C	T	0/1	intergenic_region	MODIFIER	LOC111098378-LOC111098384	111098378-111098384	intergenic_region	111098378-111098384		n.119817208C>T
1	120226712	G	A	0/1	intergenic_region	MODIFIER	LOC111090841-LOC102152485	111090841-102152485	intergenic_region	111090841-102152485		n.120226712G>A
1	120332305	C	A	0/1	intergenic_region	MODIFIER	LOC111090841-LOC102152485	111090841-102152485	intergenic_region	111090841-102152485		n.120332305C>A
1	120385900	GCCCGCAC	GCCCGCACCCCGCAC	0/1	upstream_gene_variant	MODIFIER	LOC102152485	102152485	transcript	XM_005616782.3	protein_coding	c.-1173_-1172insGTGCGGG
1	120474151	C	G	2019-01-01	downstream_gene_variant	MODIFIER	TSHZ3	484607	transcript	XR_002632157.1	pseudogene	n.*2966C>G
1	120474154	CA	C	2019-01-01	downstream_gene_variant	MODIFIER	TSHZ3	484607	transcript	XR_002632157.1	pseudogene	n.*2970delA
1	120547397	C	A	0/1	intergenic_region	MODIFIER	TSHZ3-ZNF536	484607-484609	intergenic_region	484607-484609		n.120547397C>A
1	120664391	G	A	0/1	intergenic_region	MODIFIER	TSHZ3-ZNF536	484607-484609	intergenic_region	484607-484609		n.120664391G>A
1	120664403	G	A	0/1	intergenic_region	MODIFIER	TSHZ3-ZNF536	484607-484609	intergenic_region	484607-484609		n.120664403G>A
1	120664414	G	GA	0/1	intergenic_region	MODIFIER	TSHZ3-ZNF536	484607-484609	intergenic_region	484607-484609		n.120664414_120664415insA
1	120697490	C	T	0/1	intergenic_region	MODIFIER	TSHZ3-ZNF536	484607-484609	intergenic_region	484607-484609		n.120697490C>T
1	120788580	G	A	0/1	intergenic_region	MODIFIER	TSHZ3-ZNF536	484607-484609	intergenic_region	484607-484609		n.120788580G>A
1	120906317	G	A	0/1	intergenic_region	MODIFIER	TSHZ3-ZNF536	484607-484609	intergenic_region	484607-484609		n.120906317G>A
1	121067609	A	C	0/1	intron_variant	MODIFIER	ZNF536	484609	transcript	XM_005616784.3	protein_coding	c.3901+56087T>G
1	121077551	C	A	0/1	intron_variant	MODIFIER	ZNF536	484609	transcript	XM_005616784.3	protein_coding	c.3901+46145G>T
1	121096735	C	T	0/1	intron_variant	MODIFIER	ZNF536	484609	transcript	XM_005616784.3	protein_coding	c.3901+26961G>A
1	121117414	C	T	0/1	intron_variant	MODIFIER	ZNF536	484609	transcript	XM_005616784.3	protein_coding	c.3901+6282G>A
1	121181078	AC	A	0/1	intron_variant	MODIFIER	ZNF536	484609	transcript	XM_005616784.3	protein_coding	c.2176+29202delG
1	121181080	GTTT	G	0/1	intron_variant	MODIFIER	ZNF536	484609	transcript	XM_005616784.3	protein_coding	c.2176+29198_2176+29200delAAA
1	121181086	G	GGGGAA	0/1	intron_variant	MODIFIER	ZNF536	484609	transcript	XM_005616784.3	protein_coding	c.2176+29194_2176+29195insTTCCC
1	121310158	GGGTGGATGGAGGGATGGATGGAGGGATGAGGAAGGGATGGAGGAGAGGGATGGAGGGAGAGATGGGGAGGGATGGAGGGAGGGATGGAGAGGAGTGAGGGATGAAGGAGGGATGAGGGGAGGGATGGAGGGAGGGAGGGATA	G	0/1	intron_variant	MODIFIER	ZNF536	484609	transcript	XM_005616785.3	protein_coding	c.-119-22231_-119-22090del
1	121872559	C	T	0/1	intron_variant	MODIFIER	VSTM2B	484614	transcript	XM_541728.6	protein_coding	c.838+4326G>A
1	121897865	A	T	0/1	intergenic_region	MODIFIER	VSTM2B-LOC111090842	484614-111090842	intergenic_region	484614-111090842		n.121897865A>T
1	121952289	G	A	0/1	intergenic_region	MODIFIER	VSTM2B-LOC111090842	484614-111090842	intergenic_region	484614-111090842		n.121952289G>A
1	122196680	G	A	0/1	intergenic_region	MODIFIER	UQCRFS1-MIR578	476503-100886164	intergenic_region	476503-100886164		n.122196680G>A
1	122555466	CAAAT	C	2019-01-01	intergenic_region	MODIFIER	LOC111098499-LOC111090843	111098499-111090843	intergenic_region	111098499-111090843		n.122555467_122555470delAAAT
2	873928	A	T	0/1	intergenic_region	MODIFIER	LOC100683275-LOC100683355	100683275-100683355	intergenic_region	100683275-100683355		n.873928A>T
2	1104619	C	A	0/1	intron_variant	MODIFIER	LOC102152672	102152672	transcript	XR_002616261.1	pseudogene	n.501-53529G>T
2	1104622	C	A	0/1	intron_variant	MODIFIER	LOC102152672	102152672	transcript	XR_002616261.1	pseudogene	n.501-53532G>T
2	1104626	T	A	0/1	intron_variant	MODIFIER	LOC102152672	102152672	transcript	XR_002616261.1	pseudogene	n.501-53536A>T
2	1104627	C	A	0/1	intron_variant	MODIFIER	LOC102152672	102152672	transcript	XR_002616261.1	pseudogene	n.501-53537G>T
2	1124243	C	A	0/1	intron_variant	MODIFIER	LOC102152672	102152672	transcript	XR_002616261.1	pseudogene	n.501-73153G>T
2	1124244	ATG	A	0/1	intron_variant	MODIFIER	LOC102152672	102152672	transcript	XR_002616261.1	pseudogene	n.501-73156_501-73155delCA
2	1124249	T	A	0/1	intron_variant	MODIFIER	LOC102152672	102152672	transcript	XR_002616261.1	pseudogene	n.501-73159A>T
2	5054665	A	T	0/1	intergenic_region	MODIFIER	LOC607539-LOC491488	607539-491488	intergenic_region	607539-491488		n.5054665A>T
2	5078851	TTG	T	0/1	intergenic_region	MODIFIER	LOC607539-LOC491488	607539-491488	intergenic_region	607539-491488		n.5078852_5078853delTG
2	5345646	A	ATTATTTTATAAAT	0/1	intergenic_region	MODIFIER	LOC106560003-LOC607738	106560003-607738	intergenic_region	106560003-607738		n.5345646_5345647insTTATTTTATAAAT
2	6239347	G	GA	0/1	intron_variant	MODIFIER	LOC111091106	111091106	transcript	XM_022405927.1	protein_coding	c.546+191750_546+191751insT
2	6840969	TTA	T	0/1	intron_variant	MODIFIER	MASTL	607216	transcript	XM_005616976.2	protein_coding	c.43-539_43-538delTA
2	7189003	T	C	0/1	intron_variant	MODIFIER	APBB1IP	477985	transcript	XM_535169.6	protein_coding	c.813+5967A>G
2	7359030	T	C	0/1	intergenic_region	MODIFIER	APBB1IP-GAD2	477985-487107	intergenic_region	477985-487107		n.7359030T>C
2	7406204	A	AT	0/1	intron_variant	MODIFIER	GAD2	487107	transcript	NM_001077439.1	protein_coding	c.921-10488_921-10487insA
2	7587382	T	TTTTTTTTTTTTTTTTTTTTTTTTA	0/1	intron_variant	MODIFIER	MYO3A	487106	transcript	XM_005616984.3	protein_coding	c.954-1579_954-1578insTAAAAAAAAAAAAAAAAAAAAAAA
2	8082670	T	TAAAAAAAAAAAAACAAAAAAAAACAAAAGA	0/1	intron_variant	MODIFIER	GPR158	477984	transcript	XM_014121676.2	protein_coding	c.1377+27311_1377+27312insTCTTTTGTTTTTTTTTGTTTTTTTTTTTTT
2	8271994	T	TTAATACAAAGGAATAATCAGCTTATCCAAAA	0/1	intron_variant	MODIFIER	GPR158	477984	transcript	XM_014121676.2	protein_coding	c.1008+62851_1008+62852insTTTTGGATAAGCTGATTATTCCTTTGTATTA
2	9716196	GC	G	0/1	intergenic_region	MODIFIER	KIAA1217-LOC111094497	607411-111094497	intergenic_region	607411-111094497		n.9716197delC
2	9716232	A	AG	0/1	intergenic_region	MODIFIER	KIAA1217-LOC111094497	607411-111094497	intergenic_region	607411-111094497		n.9716232_9716233insG
2	9783355	C	A	0/1	intergenic_region	MODIFIER	LOC111094497-OTUD1	111094497-487102	intergenic_region	111094497-487102		n.9783355C>A
2	9783358	T	A	0/1	intergenic_region	MODIFIER	LOC111094497-OTUD1	111094497-487102	intergenic_region	111094497-487102		n.9783358T>A
2	9783361	G	GAAA	0/1	intergenic_region	MODIFIER	LOC111094497-OTUD1	111094497-487102	intergenic_region	111094497-487102		n.9783361_9783362insAAA
2	9842104	T	TAAAAA	0/1	upstream_gene_variant	MODIFIER	LOC111091300	111091300	transcript	XR_002616744.1	pseudogene	n.-936_-935insAAAAA
2	10070486	TC	T	0/1	intron_variant	MODIFIER	PTF1A	608313	transcript	XM_845293.4	protein_coding	c.781+67delG
2	10112780	ATT	A	0/1	intergenic_region	MODIFIER	PTF1A-MSRB2	608313-608357	intergenic_region	608313-608357		n.10112781_10112782delTT
2	10164813	C	T	0/1	intergenic_region	MODIFIER	MSRB2-ARMC3	608357-477980	intergenic_region	608357-477980		n.10164813C>T
2	11524440	T	A	0/1	intron_variant	MODIFIER	MLLT10	487096	transcript	XM_022406741.1	protein_coding	c.145+11857A>T
2	11524456	T	A	0/1	intron_variant	MODIFIER	MLLT10	487096	transcript	XM_022406741.1	protein_coding	c.145+11841A>T
2	11528027	A	AAAAAAAAAAAAACCAAAAAAAAAAAAAAAAAAAAAAACCAAAAAAAAAAAC	2019-01-01	intron_variant	MODIFIER	MLLT10	487096	transcript	XM_022406741.1	protein_coding	c.145+8269_145+8270insGTTTTTTTTTTTGGTTTTTTTTTTTTTTTTTTTTTTTGGTTTTTTTTTTTT
2	12001262	G	A	0/1	intron_variant	MODIFIER	NEBL	477974	transcript	XM_014121890.2	protein_coding	c.165-10733G>A
2	12526081	C	T	0/1	intergenic_region	MODIFIER	LOC111091340-LOC111091345	111091340-111091345	intergenic_region	111091340-111091345		n.12526081C>T
2	12780680	G	A	0/1	intron_variant	MODIFIER	PLXDC2	608632	transcript	XM_022406817.1	protein_coding	c.635-30490C>T
2	12865136	C	CT	0/1	intron_variant	MODIFIER	PLXDC2	608632	transcript	XM_022406817.1	protein_coding	c.417+19157_417+19158insA
2	13214007	A	AAAAAAAAAAAAAAAAC	0/1	intron_variant	MODIFIER	MALRD1	608668	transcript	XM_014121305.2	protein_coding	c.5775-27060_5775-27059insGTTTTTTTTTTTTTTT
2	13214032	A	C	0/1	intron_variant	MODIFIER	MALRD1	608668	transcript	XM_014121305.2	protein_coding	c.5775-27084T>G
2	13965500	C	A	0/1	intergenic_region	MODIFIER	MALRD1-LOC111094504	608668-111094504	intergenic_region	608668-111094504		n.13965500C>A
2	14003913	G	A	0/1	intergenic_region	MODIFIER	MALRD1-LOC111094504	608668-111094504	intergenic_region	608668-111094504		n.14003913G>A
2	14049354	A	G	0/1	intron_variant	MODIFIER	LOC111094504	111094504	transcript	XR_002623820.1	pseudogene	n.125-13206T>C
2	14316965	A	G	0/1	intergenic_region	MODIFIER	LOC111094506-LOC111091118	111094506-111091118	intergenic_region	111094506-111091118		n.14316965A>G
2	14316970	A	G	0/1	intergenic_region	MODIFIER	LOC111094506-LOC111091118	111094506-111091118	intergenic_region	111094506-111091118		n.14316970A>G
2	14581834	G	A	0/1	intron_variant	MODIFIER	EPC1	477970	transcript	XM_005617024.3	protein_coding	c.3+15445G>A
2	14952368	G	A	0/1	intergenic_region	MODIFIER	KIF5B-LOC106560124	100855651-106560124	intergenic_region	100855651-106560124		n.14952368G>A
2	16130005	T	C	0/1	intron_variant	MODIFIER	SVIL	477965	transcript	XM_005617052.3	protein_coding	c.-200-24350A>G
2	16167981	T	A	0/1	intron_variant	MODIFIER	SVIL	477965	transcript	XM_005617052.3	protein_coding	c.-201+6135A>T
2	16168004	T	A	0/1	intron_variant	MODIFIER	SVIL	477965	transcript	XM_005617052.3	protein_coding	c.-201+6112A>T
2	16197437	T	C	0/1	intron_variant	MODIFIER	SVIL	477965	transcript	XM_005617052.3	protein_coding	c.-300-23222A>G
2	16258674	G	A	0/1	intergenic_region	MODIFIER	SVIL-JCAD	477965-477964	intergenic_region	477965-477964		n.16258674G>A
2	16393357	T	C	0/1	intergenic_region	MODIFIER	SVIL-JCAD	477965-477964	intergenic_region	477965-477964		n.16393357T>C
2	16832337	G	A	0/1	intergenic_region	MODIFIER	LOC102157109-LOC487083	102157109-487083	intergenic_region	102157109-487083		n.16832337G>A
2	16852133	C	T	0/1	intergenic_region	MODIFIER	LOC102157109-LOC487083	102157109-487083	intergenic_region	102157109-487083		n.16852133C>T
2	17046166	A	T	0/1	intergenic_region	MODIFIER	LOC106560017-LOC111091389	106560017-111091389	intergenic_region	106560017-111091389		n.17046166A>T
2	17214658	T	TTTTTTTTTTTTTTTTC	0/1	intergenic_region	MODIFIER	LOC111091390-TRNAK-CUU	111091390-111094724	intergenic_region	111091390-111094724		n.17214658_17214659insTTTTTTTTTTTTTTTC
2	17377300	C	T	0/1	downstream_gene_variant	MODIFIER	LOC100685104	100685104	transcript	100685104	pseudogene	n.*4574C>T
2	17659300	C	G	0/1	upstream_gene_variant	MODIFIER	LOC111091395	111091395	transcript	XR_002616963.1	pseudogene	n.-2494G>C
2	18300005	T	A	0/1	intron_variant	MODIFIER	ARMC4	477959	transcript	XM_005617065.3	protein_coding	c.2614-7452T>A
2	18614806	C	T	0/1	intron_variant	MODIFIER	CACNB2	487113	transcript	XM_005617088.3	protein_coding	c.172-34936G>A
2	18749406	G	T	0/1	intron_variant	MODIFIER	CACNB2	487113	transcript	XM_014122401.2	protein_coding	c.48+37853C>A
2	18848574	C	T	0/1	intergenic_region	MODIFIER	CACNB2-LOC106560152	487113-106560152	intergenic_region	487113-106560152		n.18848574C>T
2	18862100	T	A	0/1	intergenic_region	MODIFIER	CACNB2-LOC106560152	487113-106560152	intergenic_region	487113-106560152		n.18862100T>A
2	18953481	C	A	0/1	intergenic_region	MODIFIER	LOC106560152-SLC39A12	106560152-477989	intergenic_region	106560152-477989		n.18953481C>A
2	19881021	A	ATT	0/1	intron_variant	MODIFIER	CUBN	403767	transcript	NM_001003148.1	protein_coding	c.4159+5809_4159+5810insTT
2	21645934	T	G	0/1	intergenic_region	MODIFIER	ACBD7-MEIG1	607198-100684014	intergenic_region	607198-100684014		n.21645934T>G
2	21994833	C	T	0/1	intron_variant	MODIFIER	LOC111091504	111091504	transcript	XR_002617198.1	pseudogene	n.195-19837C>T
2	22011820	A	G	0/1	upstream_gene_variant	MODIFIER	FAM107B	607279	transcript	XM_014122521.2	protein_coding	c.-62562A>G
2	22148981	T	G	0/1	intron_variant	MODIFIER	FRMD4A	607414	transcript	XM_022407619.1	protein_coding	c.-119+9082T>G
2	22221992	CTT	C	0/1	intron_variant	MODIFIER	FRMD4A	607414	transcript	XM_022407619.1	protein_coding	c.44+11173_44+11174delTT
2	22268086	G	A	0/1	intron_variant	MODIFIER	FRMD4A	607414	transcript	XM_022407611.1	protein_coding	c.174+19152G>A
2	23125293	G	A	0/1	intergenic_region	MODIFIER	BEND7-SEPHS1	102156489-477999	intergenic_region	102156489-477999		n.23125293G>A
2	23243594	TAGAC	T	0/1	intron_variant	MODIFIER	LOC478001	478001	transcript	NM_001253721.1	protein_coding	c.415-946_415-943delAGAC
2	23263472	G	A	0/1	intergenic_region	MODIFIER	LOC478001-UCMA	478001-478002	intergenic_region	478001-478002		n.23263472G>A
2	23301555	C	T	0/1	downstream_gene_variant	MODIFIER	MCM10	487128	transcript	XM_544256.3	protein_coding	c.*5862G>A
2	23671499	C	T	0/1	intergenic_region	MODIFIER	LOC106560142-CAMK1D	106560142-607636	intergenic_region	106560142-607636		n.23671499C>T
2	23718076	C	G	0/1	intron_variant	MODIFIER	CAMK1D	607636	transcript	XM_005617137.3	protein_coding	c.641+4549G>C
2	23776689	T	C	0/1	intron_variant	MODIFIER	CAMK1D	607636	transcript	XM_005617137.3	protein_coding	c.300-29037A>G
2	23782793	T	A	0/1	intron_variant	MODIFIER	CAMK1D	607636	transcript	XM_005617137.3	protein_coding	c.300-35141A>T
2	24238338	G	A	0/1	intron_variant	MODIFIER	CDC123	478005	transcript	XM_005617138.3	protein_coding	c.74+914C>T
2	24282864	T	C	0/1	intron_variant	MODIFIER	SEC61A2	478007	transcript	XM_005617139.3	protein_coding	c.250+1497A>G
2	24312369	G	A	0/1	intron_variant	MODIFIER	DHTKD1	478008	transcript	XM_535192.5	protein_coding	c.2051-395C>T
2	24584101	G	T	0/1	intergenic_region	MODIFIER	PROSER2-ECHDC3	607757-487131	intergenic_region	607757-487131		n.24584101G>T
2	25125946	C	T	0/1	intron_variant	MODIFIER	CELF2	607310	transcript	XM_005617151.3	protein_coding	c.350-11329G>A
2	25366251	TTTAGA	T	0/1	intron_variant	MODIFIER	CELF2	607310	transcript	XM_022407916.1	protein_coding	c.89+37927_89+37931delTCTAA
2	25369053	G	A	0/1	intron_variant	MODIFIER	CELF2	607310	transcript	XM_022407916.1	protein_coding	c.89+35130C>T
2	25411671	C	T	0/1	intron_variant	MODIFIER	CELF2	607310	transcript	XM_022407916.1	protein_coding	c.54-7453G>A
2	25502468	A	G	0/1	intron_variant	MODIFIER	CELF2	607310	transcript	XM_022407916.1	protein_coding	c.53+17616T>C
2	25554613	C	T	0/1	intron_variant	MODIFIER	CELF2	607310	transcript	XM_022407922.1	protein_coding	c.-56+70629G>A
2	25734301	C	T	0/1	intron_variant	MODIFIER	CELF2	607310	transcript	XM_022407922.1	protein_coding	c.-95+83890G>A
2	25833779	C	T	0/1	intergenic_region	MODIFIER	CELF2-LOC102153165	607310-102153165	intergenic_region	607310-102153165		n.25833779C>T
2	25874600	C	T	0/1	intergenic_region	MODIFIER	CELF2-LOC102153165	607310-102153165	intergenic_region	607310-102153165		n.25874600C>T
2	25936648	C	CA	0/1	intergenic_region	MODIFIER	CELF2-LOC102153165	607310-102153165	intergenic_region	607310-102153165		n.25936648_25936649insA
2	25984684	G	A	0/1	intergenic_region	MODIFIER	CELF2-LOC102153165	607310-102153165	intergenic_region	607310-102153165		n.25984684G>A
2	25994991	A	G	0/1	intergenic_region	MODIFIER	CELF2-LOC102153165	607310-102153165	intergenic_region	607310-102153165		n.25994991A>G
2	26175503	C	T	0/1	intergenic_region	MODIFIER	CELF2-LOC102153165	607310-102153165	intergenic_region	607310-102153165		n.26175503C>T
2	26612580	G	A	0/1	intergenic_region	MODIFIER	LOC100683304-LOC111094524	100683304-111094524	intergenic_region	100683304-111094524		n.26612580G>A
2	26680455	A	T	0/1	intergenic_region	MODIFIER	LOC100683304-LOC111094524	100683304-111094524	intergenic_region	100683304-111094524		n.26680455A>T
2	26793362	TGCACAGGCTCTTTATCCCATTC	T	0/1	intergenic_region	MODIFIER	LOC100683304-LOC111094524	100683304-111094524	intergenic_region	100683304-111094524		n.26793363_26793384delGCACAGGCTCTTTATCCCATTC
2	28084502	CG	C	0/1	downstream_gene_variant	MODIFIER	GATA3	487134	transcript	XR_002617450.1	pseudogene	n.*3250delC
2	28520730	A	G	0/1	intergenic_region	MODIFIER	ITIH5-LOC106560144	100856779-106560144	intergenic_region	100856779-106560144		n.28520730A>G
2	28875993	TGA	T	0/1	intergenic_region	MODIFIER	SFMBT2-LOC106557540	608271-106557540	intergenic_region	608271-106557540		n.28875994_28875995delGA
2	29634979	A	G	0/1	intergenic_region	MODIFIER	LOC111094187-PFKFB3	111094187-487139	intergenic_region	111094187-487139		n.29634979A>G
2	29742870	GT	G	0/1	intron_variant	MODIFIER	PFKFB3	487139	transcript	XM_022408031.1	protein_coding	c.506+97delA
2	29981341	G	A	0/1	upstream_gene_variant	MODIFIER	IL15RA	487141	transcript	XM_022414662.1	protein_coding	c.-44G>A
2	30165408	C	T	0/1	intron_variant	MODIFIER	GDI2	403818	transcript	NM_001003184.1	protein_coding	c.675-156C>T
2	30223176	T	C	0/1	intron_variant	MODIFIER	FAM208B	478015	transcript	XM_005617174.3	protein_coding	c.62-5638A>G
2	31224933	G	A	0/1	intergenic_region	MODIFIER	LOC111094549-LOC111091703	111094549-111091703	intergenic_region	111094549-111091703		n.31224933G>A
2	31361477	G	A	0/1	intergenic_region	MODIFIER	LOC111094549-LOC111091703	111094549-111091703	intergenic_region	111094549-111091703		n.31361477G>A
2	31908434	G	A	0/1	downstream_gene_variant	MODIFIER	LOC102156681	102156681	transcript	XR_291545.3	pseudogene	n.*4449C>T
2	32102284	G	A	0/1	intron_variant	MODIFIER	LOC106560146	106560146	transcript	XR_001318482.2	pseudogene	n.88-1068G>A
2	32289075	G	A	0/1	intergenic_region	MODIFIER	LOC111094193-LOC111094561	111094193-111094561	intergenic_region	111094193-111094561		n.32289075G>A
2	33128349	C	T	0/1	intergenic_region	MODIFIER	LOC106560148-TRNAS-AGA	106560148-111094725	intergenic_region	106560148-111094725		n.33128349C>T
2	33681911	G	A	0/1	intron_variant	MODIFIER	ADARB2	487153	transcript	XM_022414690.1	protein_coding	c.101-75571G>A
2	34109193	A	T	0/1	intron_variant	MODIFIER	LARP4B	478022	transcript	XM_022414699.1	protein_coding	c.1688-5214A>T
2	34227791	C	T	0/1	intergenic_region	MODIFIER	LARP4B-DIP2C	478022-610591	intergenic_region	478022-610591		n.34227791C>T
2	34251768	C	T	0/1	intergenic_region	MODIFIER	LARP4B-DIP2C	478022-610591	intergenic_region	478022-610591		n.34251768C>T
2	34312806	G	A	0/1	intron_variant	MODIFIER	DIP2C	610591	transcript	XM_022414704.1	protein_coding	c.271+3521G>A
2	34489336	TTG	T	0/1	intergenic_region	MODIFIER	DIP2C-ZMYND11	610591-478023	intergenic_region	610591-478023		n.34489337_34489338delTG
2	34671967	CG	C	0/1	5_prime_UTR_variant	MODIFIER	PAIP2	478024	transcript	XM_014107452.2	protein_coding	c.-184delG
2	34684759	T	G	0/1	intron_variant	MODIFIER	PAIP2	478024	transcript	XM_014107449.2	protein_coding	c.-26-6267T>G
2	35263527	C	T	0/1	intron_variant	MODIFIER	NRG2	487158	transcript	XM_022408389.1	protein_coding	c.727+58G>A
2	35493394	A	G	0/1	intron_variant	MODIFIER	PFDN1	606872	transcript	NM_001252417.1	protein_coding	c.201-7526T>C
2	35494535	A	G	0/1	intron_variant	MODIFIER	PFDN1	606872	transcript	NM_001252417.1	protein_coding	c.201-8667T>C
2	35569503	G	A	0/1	intron_variant	MODIFIER	LOC102154811	102154811	transcript	XR_002618075.1	pseudogene	n.825+2431C>T
2	35743172	C	T	0/1	downstream_gene_variant	MODIFIER	ANKHD1	612748	transcript	XM_022405816.1	protein_coding	c.*1269C>T
2	35793949	G	A	0/1	upstream_gene_variant	MODIFIER	CD14	607076	transcript	XM_843653.5	protein_coding	c.-1298C>T
2	35838925	G	A	0/1	intron_variant	MODIFIER	HARS	478034	transcript	XM_005617286.3	protein_coding	c.181-2576C>T
2	36187534	C	T	0/1	downstream_gene_variant	MODIFIER	LOC100855970	100855970	transcript	XM_005617296.3	protein_coding	c.*5165C>T
2	36737419	C	G	0/1	intron_variant	MODIFIER	LOC111092030	111092030	transcript	XR_002618430.1	pseudogene	n.168-4091C>G
2	37086878	T	TGTGTTA	0/1	intergenic_region	MODIFIER	NDFIP1-LOC111094596	478044-111094596	intergenic_region	478044-111094596		n.37086878_37086879insGTGTTA
2	37259721	C	T	0/1	intron_variant	MODIFIER	LOC102153902	102153902	transcript	XR_001314600.2	pseudogene	n.310-9600C>T
2	37424585	C	T	0/1	intron_variant	MODIFIER	LOC111092055	111092055	transcript	XR_002618496.1	pseudogene	n.37+33951C>T
2	37524008	C	T	0/1	intron_variant	MODIFIER	FGF1	607724	transcript	XM_014108102.2	protein_coding	c.47+30229G>A
2	37623328	A	G	0/1	upstream_gene_variant	MODIFIER	ARHGAP26	478046	transcript	XM_003433773.5	protein_coding	c.-4230A>G
2	37890228	G	A	0/1	intron_variant	MODIFIER	ARHGAP26	478046	transcript	XM_003433773.5	protein_coding	c.1374-728G>A
2	37943002	C	T	0/1	intron_variant	MODIFIER	ARHGAP26	478046	transcript	XM_003433773.5	protein_coding	c.1698+1644C>T
2	38018684	GT	G	0/1	downstream_gene_variant	MODIFIER	ARHGAP26	478046	transcript	XM_022408984.1	protein_coding	c.*166delT
2	38453178	C	T	0/1	intergenic_region	MODIFIER	LOC111094599-LOC102155099	111094599-102155099	intergenic_region	111094599-102155099		n.38453178C>T
2	38457511	A	G	0/1	intergenic_region	MODIFIER	LOC111094599-LOC102155099	111094599-102155099	intergenic_region	111094599-102155099		n.38457511A>G
2	38762382	A	G	0/1	intergenic_region	MODIFIER	LOC111094604-YIPF5	111094604-478048	intergenic_region	111094604-478048		n.38762382A>G
2	38992345	A	G	0/1	intron_variant	MODIFIER	KCTD16	487196	transcript	XM_005617336.3	protein_coding	c.832+49488A>G
2	39070858	AG	A	0/1	intron_variant	MODIFIER	KCTD16	487196	transcript	XM_005617336.3	protein_coding	c.833-116651delG
2	39492131	C	G	2019-01-01	intergenic_region	MODIFIER	KCTD16-LOC111094606	487196-111094606	intergenic_region	487196-111094606		n.39492131C>G
2	40368873	C	T	0/1	intergenic_region	MODIFIER	GRXCR2-LOC111092093	100686755-111092093	intergenic_region	100686755-111092093		n.40368873C>T
2	40583727	A	G	0/1	intron_variant	MODIFIER	LARS	478051	transcript	XM_014108236.2	protein_coding	c.1874+127T>C
2	41199757	G	A	0/1	intron_variant	MODIFIER	PPP2R2B	478053	transcript	XM_003433780.4	protein_coding	c.244+71828C>T
2	42818141	C	A	0/1	intron_variant	MODIFIER	PLPP1	607962	transcript	XM_005617385.3	protein_coding	c.177+3225G>T
2	42818142	T	A	0/1	intron_variant	MODIFIER	PLPP1	607962	transcript	XM_005617385.3	protein_coding	c.177+3224A>T
2	42818144	T	A	0/1	intron_variant	MODIFIER	PLPP1	607962	transcript	XM_005617385.3	protein_coding	c.177+3222A>T
2	42818157	C	A	0/1	intron_variant	MODIFIER	PLPP1	607962	transcript	XM_005617385.3	protein_coding	c.177+3209G>T
2	42818159	G	A	0/1	intron_variant	MODIFIER	PLPP1	607962	transcript	XM_005617385.3	protein_coding	c.177+3207C>T
2	42818161	G	A	0/1	intron_variant	MODIFIER	PLPP1	607962	transcript	XM_005617385.3	protein_coding	c.177+3205C>T
2	42818166	C	A	0/1	intron_variant	MODIFIER	PLPP1	607962	transcript	XM_005617385.3	protein_coding	c.177+3200G>T
2	44025541	C	T	0/1	intron_variant	MODIFIER	LOC106557898	106557898	transcript	XR_002618952.1	pseudogene	n.194+20701G>A
2	44890755	T	TCCTTTATACTCAG	0/1	intergenic_region	MODIFIER	LOC106557902-LOC111094651	106557902-111094651	intergenic_region	106557902-111094651		n.44890755_44890756insCCTTTATACTCAG
2	44890757	TG	T	0/1	intergenic_region	MODIFIER	LOC106557902-LOC111094651	106557902-111094651	intergenic_region	106557902-111094651		n.44890758delG
2	45483259	C	T	0/1	intron_variant	MODIFIER	RAB3C	608817	transcript	XM_005617414.3	protein_coding	c.252+2494C>T
2	45589970	G	A	0/1	intron_variant	MODIFIER	RAB3C	608817	transcript	XM_005617414.3	protein_coding	c.371+10432G>A
2	45626386	TG	T	0/1	intron_variant	MODIFIER	RAB3C	608817	transcript	XM_005617414.3	protein_coding	c.371+46849delG
2	45952260	G	A	0/1	intron_variant	MODIFIER	PDE4D	487221	transcript	XM_003433803.4	protein_coding	c.620-56844C>T
2	46731477	C	T	0/1	intron_variant	MODIFIER	PDE4D	487221	transcript	XM_005617415.2	protein_coding	c.326+39647G>A
2	46803493	T	TC	0/1	intron_variant	MODIFIER	LOC111094478	111094478	transcript	XR_002623786.1	pseudogene	n.454+18832_454+18833insC
2	47430092	T	C	0/1	intron_variant	MODIFIER	ELOVL7	608997	transcript	XM_005617423.2	protein_coding	c.-34-1365A>G
2	47619086	G	C	0/1	intron_variant	MODIFIER	NDUFAF2	478067	transcript	XM_535246.5	protein_coding	c.128-31496G>C
2	48558847	T	G	0/1	intron_variant	MODIFIER	LOC102152511	102152511	transcript	XR_001314676.2	pseudogene	n.1058-2186T>G
2	48747412	A	T	0/1	intron_variant	MODIFIER	IPO11	478073	transcript	XM_005617430.3	protein_coding	c.-7+9724A>T
2	48750541	G	T	0/1	intron_variant	MODIFIER	IPO11	478073	transcript	XM_005617430.3	protein_coding	c.-6-11255G>T
2	48774768	T	G	0/1	intron_variant	MODIFIER	IPO11	478073	transcript	XM_005617430.3	protein_coding	c.312+331T>G
2	49175859	G	T	0/1	intron_variant	MODIFIER	LOC100688221	100688221	transcript	XR_002624061.1	pseudogene	n.321+3394G>T
2	49175861	A	T	0/1	intron_variant	MODIFIER	LOC100688221	100688221	transcript	XR_002624061.1	pseudogene	n.321+3396A>T
2	49175864	A	T	0/1	intron_variant	MODIFIER	LOC100688221	100688221	transcript	XR_002624061.1	pseudogene	n.321+3399A>T
2	49342086	C	T	0/1	intergenic_region	MODIFIER	LOC111090001-LOC111094219	111090001-111094219	intergenic_region	111090001-111094219		n.49342086C>T
2	49375036	G	A	0/1	intergenic_region	MODIFIER	LOC111090001-LOC111094219	111090001-111094219	intergenic_region	111090001-111094219		n.49375036G>A
2	49609985	C	G	0/1	intergenic_region	MODIFIER	LOC111090001-LOC111094219	111090001-111094219	intergenic_region	111090001-111094219		n.49609985C>G
2	50029347	A	AT	0/1	intergenic_region	MODIFIER	LOC111089993-LOC111092366	111089993-111092366	intergenic_region	111089993-111092366		n.50029347_50029348insT
2	50094472	G	T	0/1	intron_variant	MODIFIER	LOC106557920	106557920	transcript	XR_002619223.1	pseudogene	n.780+1236G>T
2	50153970	A	G	0/1	intron_variant	MODIFIER	LOC111092367	111092367	transcript	XR_002619218.1	pseudogene	n.146+2104T>C
2	50372998	G	A	0/1	intergenic_region	MODIFIER	RNF180-RGS7BP	487231-609560	intergenic_region	487231-609560		n.50372998G>A
2	50501395	G	A	0/1	intron_variant	MODIFIER	RGS7BP	609560	transcript	XM_005617437.3	protein_coding	c.347-6507G>A
2	50922311	G	A	0/1	intergenic_region	MODIFIER	LOC111092395-ADAMTS6	111092395-478077	intergenic_region	111092395-478077		n.50922311G>A
2	51284319	G	A	0/1	intron_variant	MODIFIER	CENPK	609707	transcript	XM_022410063.1	protein_coding	c.247+581C>T
2	51426467	C	T	0/1	intron_variant	MODIFIER	SGTB	478080	transcript	XM_005617451.3	protein_coding	c.275-1608G>A
2	51936302	T	A	0/1	intergenic_region	MODIFIER	LOC111094655-LOC111094656	111094655-111094656	intergenic_region	111094655-111094656		n.51936302T>A
2	52324211	G	A	0/1	intron_variant	MODIFIER	MAST4	612904	transcript	XM_022414764.1	protein_coding	c.253-51552G>A
2	54666703	G	A	0/1	intron_variant	MODIFIER	BDP1	478090	transcript	XM_005617468.3	protein_coding	c.1017+792G>A
2	54885420	C	T	0/1	intergenic_region	MODIFIER	CARTPT-LOC106557966	610236-106557966	intergenic_region	610236-106557966		n.54885420C>T
2	55818790	T	TGA	0/1	intron_variant	MODIFIER	TNPO1	478093	transcript	XM_535270.5	protein_coding	c.808-957_808-956insGA
2	55818791	T	G	0/1	intron_variant	MODIFIER	TNPO1	478093	transcript	XM_535270.5	protein_coding	c.808-956T>G
2	55831040	G	A	0/1	intron_variant	MODIFIER	TNPO1	478093	transcript	XM_535270.5	protein_coding	c.1279+967G>A
2	55949717	T	C	2019-01-01	intron_variant	MODIFIER	FCHO2	478094	transcript	XM_005617469.3	protein_coding	c.725-2990T>C
2	55949721	TC	T	2019-01-01	intron_variant	MODIFIER	FCHO2	478094	transcript	XM_005617469.3	protein_coding	c.725-2985delC
2	55949723	C	T	2019-01-01	intron_variant	MODIFIER	FCHO2	478094	transcript	XM_005617469.3	protein_coding	c.725-2984C>T
2	55949724	TTCCTTCC	T	2019-01-01	intron_variant	MODIFIER	FCHO2	478094	transcript	XM_005617469.3	protein_coding	c.725-2982_725-2976delTCCTTCC
2	56179482	T	C	0/1	intergenic_region	MODIFIER	LOC111094659-LOC111094660	111094659-111094660	intergenic_region	111094659-111094660		n.56179482T>C
2	56258641	C	T	0/1	intergenic_region	MODIFIER	LOC111094659-LOC111094660	111094659-111094660	intergenic_region	111094659-111094660		n.56258641C>T
2	56898106	C	T	0/1	intergenic_region	MODIFIER	ARHGEF28-ENC1	487245-487247	intergenic_region	487245-487247		n.56898106C>T
2	57187053	G	C	0/1	upstream_gene_variant	MODIFIER	ENC1	487247	transcript	XM_014109092.2	protein_coding	c.-2804C>G
2	57309864	C	T	0/1	intron_variant	MODIFIER	NSA2	478102	transcript	XM_845712.4	protein_coding	c.523-466C>T
2	57571777	TTGA	T	0/1	intergenic_region	MODIFIER	LOC106557681-LOC102154190	106557681-102154190	intergenic_region	106557681-102154190		n.57571778_57571780delTGA
2	58493595	G	A	0/1	intergenic_region	MODIFIER	CFAP20-MMP15	487256-487257	intergenic_region	487256-487257		n.58493595G>A
2	58529304	TCAGA	T	0/1	intron_variant	MODIFIER	LOC111092702	111092702	transcript	XR_002619907.1	pseudogene	n.818-119_818-116delCAGA
2	59154318	C	T	0/1	intron_variant	MODIFIER	RSPRY1	478112	transcript	XM_005617530.3	protein_coding	c.1162-973G>A
2	59278114	C	T	0/1	intergenic_region	MODIFIER	CPNE2-NLRC5	478115-487268	intergenic_region	478115-487268		n.59278114C>T
2	59737903	T	A	0/1	intron_variant	MODIFIER	NUDT21	478123	transcript	XM_022411112.1	protein_coding	c.110+1022T>A
2	59737905	C	A	0/1	intron_variant	MODIFIER	NUDT21	478123	transcript	XM_022411112.1	protein_coding	c.110+1024C>A
2	61514873	G	A	2019-01-01	intergenic_region	MODIFIER	LOC102155462-IRX3	102155462-487277	intergenic_region	102155462-487277		n.61514873G>A
2	61529506	G	A	0/1	intergenic_region	MODIFIER	LOC102155462-IRX3	102155462-487277	intergenic_region	102155462-487277		n.61529506G>A
2	62467139	C	T	0/1	intron_variant	MODIFIER	CHD9	478128	transcript	XM_005617560.3	protein_coding	c.1458+17374G>A
2	62472391	G	A	0/1	intron_variant	MODIFIER	CHD9	478128	transcript	XM_005617560.3	protein_coding	c.1458+12122C>T
2	62472393	C	G	0/1	intron_variant	MODIFIER	CHD9	478128	transcript	XM_005617560.3	protein_coding	c.1458+12120G>C
2	63649688	A	G	0/1	intergenic_region	MODIFIER	LOC111092856-LOC111094677	111092856-111094677	intergenic_region	111092856-111094677		n.63649688A>G
2	65174762	T	A	0/1	downstream_gene_variant	MODIFIER	HEATR3	478132	transcript	XM_005617578.2	protein_coding	c.*4149A>T
2	65174764	T	A	0/1	downstream_gene_variant	MODIFIER	HEATR3	478132	transcript	XM_005617578.2	protein_coding	c.*4147A>T
2	65174772	T	A	0/1	downstream_gene_variant	MODIFIER	HEATR3	478132	transcript	XM_005617578.2	protein_coding	c.*4139A>T
2	65174784	G	A	0/1	downstream_gene_variant	MODIFIER	HEATR3	478132	transcript	XM_005617578.2	protein_coding	c.*4127C>T
2	65174798	ATCTT	A	0/1	downstream_gene_variant	MODIFIER	HEATR3	478132	transcript	XM_005617578.2	protein_coding	c.*4109_*4112delAAGA
2	65760738	G	A	0/1	intron_variant	MODIFIER	ZNF423	487291	transcript	XM_005617584.3	protein_coding	c.3657+11793G>A
2	65949024	A	C	0/1	intron_variant	MODIFIER	LOC102152918	102152918	transcript	XR_001314964.2	pseudogene	n.1915+55T>G
2	66855774	C	T	0/1	intron_variant	MODIFIER	ABCC11	100856571	transcript	XM_003638934.4	protein_coding	c.2709+648C>T
2	67192509	T	TAAAAA	0/1	intergenic_region	MODIFIER	ABCC12-PHKB	487294-478139	intergenic_region	487294-478139		n.67192509_67192510insAAAAA
2	67389310	C	A	0/1	intron_variant	MODIFIER	PHKB	478139	transcript	XM_014109653.2	protein_coding	c.574-2688G>T
2	67982420	A	G	0/1	intron_variant	MODIFIER	LOC102155488	102155488	transcript	XR_002620482.1	pseudogene	n.384-1619T>C
2	68100244	C	T	0/1	intron_variant	MODIFIER	PHC2	487297	transcript	XM_003433835.4	protein_coding	c.1556-1940C>T
2	68214197	C	T	0/1	downstream_gene_variant	MODIFIER	LOC111092972	111092972	transcript	XR_002620503.1	pseudogene	n.*3274C>T
2	68228319	GA	G	0/1	intergenic_region	MODIFIER	LOC111092972-TRIM62	111092972-487300	intergenic_region	111092972-487300		n.68228320delA
2	68267882	C	T	0/1	upstream_gene_variant	MODIFIER	LOC102155909	102155909	transcript	XR_002620505.1	pseudogene	n.-4537C>T
2	68361796	A	G	0/1	intron_variant	MODIFIER	AK2	478145	transcript	XM_005617613.2	protein_coding	c.226-242A>G
2	68857836	TCA	T	0/1	intron_variant	MODIFIER	BSDC1	487307	transcript	XM_022412021.1	protein_coding	c.450+1013_450+1014delCA
2	68857838	A	ATTTTTTTT	0/1	intron_variant	MODIFIER	BSDC1	487307	transcript	XM_022412021.1	protein_coding	c.450+1014_450+1015insTTTTTTTT
2	68857849	A	T	0/1	intron_variant	MODIFIER	BSDC1	487307	transcript	XM_022412021.1	protein_coding	c.451-1011A>T
2	68857852	G	T	0/1	intron_variant	MODIFIER	BSDC1	487307	transcript	XM_022412021.1	protein_coding	c.451-1008G>T
2	68857862	C	T	0/1	intron_variant	MODIFIER	BSDC1	487307	transcript	XM_022412021.1	protein_coding	c.451-998C>T
2	69012364	C	T	0/1	intron_variant	MODIFIER	TXLNA	487313	transcript	XM_005617652.3	protein_coding	c.1264-127G>A
2	69155541	A	T	0/1	intergenic_region	MODIFIER	KHDRBS1-LOC111093096	487316-111093096	intergenic_region	487316-111093096		n.69155541A>T
2	69155547	A	T	0/1	intergenic_region	MODIFIER	KHDRBS1-LOC111093096	487316-111093096	intergenic_region	487316-111093096		n.69155547A>T
2	69155575	A	T	0/1	intergenic_region	MODIFIER	KHDRBS1-LOC111093096	487316-111093096	intergenic_region	487316-111093096		n.69155575A>T
2	69404509	T	A	0/1	intergenic_region	MODIFIER	ADGRB2-COL16A1	487317-487318	intergenic_region	487317-487318		n.69404509T>A
2	69404534	T	A	0/1	intergenic_region	MODIFIER	ADGRB2-COL16A1	487317-487318	intergenic_region	487317-487318		n.69404534T>A
2	69404539	G	A	0/1	intergenic_region	MODIFIER	ADGRB2-COL16A1	487317-487318	intergenic_region	487317-487318		n.69404539G>A
2	69404544	G	A	0/1	intergenic_region	MODIFIER	ADGRB2-COL16A1	487317-487318	intergenic_region	487317-487318		n.69404544G>A
2	69404551	T	A	0/1	intergenic_region	MODIFIER	ADGRB2-COL16A1	487317-487318	intergenic_region	487317-487318		n.69404551T>A
2	70998605	C	T	0/1	intergenic_region	MODIFIER	LOC111094698-LOC111094699	111094698-111094699	intergenic_region	111094698-111094699		n.70998605C>T
2	71062977	G	A	0/1	intergenic_region	MODIFIER	LOC487327-LOC111093203	487327-111093203	intergenic_region	487327-111093203		n.71062977G>A
2	71742572	A	AAGAAAGAAAGAAAGAAAGAAAG	0/1	downstream_gene_variant	MODIFIER	LOC102151357	102151357	transcript	XR_001314468.2	pseudogene	n.*345_*346insAGAAAGAAAGAAAGAAAGAAAG
2	71912169	GTATGTTAGTA	G	2019-01-01	upstream_gene_variant	MODIFIER	LOC610012	610012	transcript	XR_291676.3	pseudogene	n.-2523_-2514delTATGTTAGTA
2	71912182	TTGAACACCA	T	2019-01-01	upstream_gene_variant	MODIFIER	LOC610012	610012	transcript	XR_291676.3	pseudogene	n.-2510_-2502delTGAACACCA
2	71912201	A	T	2019-01-01	upstream_gene_variant	MODIFIER	LOC610012	610012	transcript	XR_291676.3	pseudogene	n.-2492A>T
2	71912206	A	ATC	2019-01-01	upstream_gene_variant	MODIFIER	LOC610012	610012	transcript	XR_291676.3	pseudogene	n.-2487_-2486insTC
2	71912208	A	AGC	2019-01-01	upstream_gene_variant	MODIFIER	LOC610012	610012	transcript	XR_291676.3	pseudogene	n.-2485_-2484insGC
2	72399058	T	TTTTTTTTTTTTTTTTTTTTTTTA	0/1	intron_variant	MODIFIER	EYA3	610061	transcript	XM_003433847.3	protein_coding	c.1143-325_1143-324insTTTTTTTTTTTTTTTTTTTTTTA
2	72399081	G	T	0/1	intron_variant	MODIFIER	EYA3	610061	transcript	XM_003433847.3	protein_coding	c.1143-302G>T
2	72458004	G	GTT	0/1	intergenic_region	MODIFIER	SMPDL3B-RPA2	100855784-100856421	intergenic_region	100855784-100856421		n.72458004_72458005insTT
2	72561871	C	CTTTTTTTTTTTTTTTTTTTTT	0/1	intron_variant	MODIFIER	STX12	478168	transcript	XM_535342.6	protein_coding	c.289-1371_289-1370insAAAAAAAAAAAAAAAAAAAAA
2	74951033	CT	C	0/1	intron_variant	MODIFIER	CLIC4	487367	transcript	XM_544493.6	protein_coding	c.73-14109delA
2	75285696	AG	A	0/1	downstream_gene_variant	MODIFIER	GRHL3	487371	transcript	XM_005617804.2	protein_coding	c.*5721delC
2	75449565	G	C	0/1	downstream_gene_variant	MODIFIER	IFNLR1	612276	transcript	XM_014107057.1	protein_coding	c.*4797G>C
2	75516265	C	T	0/1	intron_variant	MODIFIER	MYOM3	487372	transcript	XM_022413339.1	protein_coding	c.2975-632C>T
2	75532340	A	G	0/1	downstream_gene_variant	MODIFIER	MYOM3	487372	transcript	XM_022413339.1	protein_coding	c.*3938A>G
2	75545599	G	A	0/1	intergenic_region	MODIFIER	MYOM3-SRSF10	487372-610494	intergenic_region	487372-610494		n.75545599G>A
2	75550041	G	A	0/1	intergenic_region	MODIFIER	MYOM3-SRSF10	487372-610494	intergenic_region	487372-610494		n.75550041G>A
2	75568839	C	A	0/1	intergenic_region	MODIFIER	MYOM3-SRSF10	487372-610494	intergenic_region	487372-610494		n.75568839C>A
2	75570161	G	A	0/1	intergenic_region	MODIFIER	MYOM3-SRSF10	487372-610494	intergenic_region	487372-610494		n.75570161G>A
2	75593562	C	T	0/1	intron_variant	MODIFIER	SRSF10	610494	transcript	XM_003638895.3	protein_coding	c.274+405C>T
2	75601750	C	T	0/1	downstream_gene_variant	MODIFIER	PNRC2	100855478	transcript	XM_003638898.4	protein_coding	c.*2679G>A
2	75605194	C	G	0/1	5_prime_UTR_variant	MODIFIER	PNRC2	100855478	transcript	XM_003638898.4	protein_coding	c.-30G>C
2	75702367	C	T	0/1	upstream_gene_variant	MODIFIER	GALE	100855555	transcript	XM_003638903.4	protein_coding	c.-3188C>T
2	75747595	G	C	0/1	upstream_gene_variant	MODIFIER	ELOA	478188	transcript	XM_022414927.1	protein_coding	c.-1157C>G
2	75793108	G	A	0/1	intron_variant	MODIFIER	LOC111093587	111093587	transcript	XR_002621909.1	pseudogene	n.310-1722G>A
2	75893013	C	A	0/1	non_coding_transcript_exon_variant	MODIFIER	LOC111094704	111094704	transcript	XR_002624169.1	pseudogene	n.215G>T
2	76327204	T	A	0/1	intron_variant	MODIFIER	KDM1A	478193	transcript	XM_005617821.3	protein_coding	c.1171-730A>T
2	76764153	G	A	0/1	intergenic_region	MODIFIER	LOC111094706-ZBTB40	111094706-487384	intergenic_region	111094706-487384		n.76764153G>A
2	76998180	C	T	0/1	downstream_gene_variant	MODIFIER	LOC106558292	106558292	transcript	XR_002622066.1	pseudogene	n.*1068G>A
2	77018075	A	G	0/1	intron_variant	MODIFIER	LOC106558292	106558292	transcript	XR_002622066.1	pseudogene	n.373+12543T>C
2	77066244	C	T	0/1	intron_variant	MODIFIER	LOC106558292	106558292	transcript	XR_002622066.1	pseudogene	n.149+9983G>A
2	77103873	G	T	0/1	intergenic_region	MODIFIER	LOC106558292-WNT4	106558292-612367	intergenic_region	106558292-612367		n.77103873G>T
2	77150124	T	C	0/1	downstream_gene_variant	MODIFIER	CDC42	403934	transcript	NM_001003254.2	protein_coding	c.*3157A>G
2	77276971	C	T	0/1	intron_variant	MODIFIER	HSPG2	403440	transcript	XM_022414944.1	protein_coding	c.240+7651C>T
2	77304124	G	A	0/1	intron_variant	MODIFIER	HSPG2	403440	transcript	XM_022414944.1	protein_coding	c.421+603G>A
2	77356563	G	A	0/1	intron_variant	MODIFIER	HSPG2	403440	transcript	XM_022414944.1	protein_coding	c.11069+157G>A
2	77364984	G	A	0/1	intron_variant	MODIFIER	HSPG2	403440	transcript	XM_022414944.1	protein_coding	c.13333+1027G>A
2	77377442	T	A	0/1	upstream_gene_variant	MODIFIER	LDLRAD2	100856319	transcript	XM_003638926.4	protein_coding	c.-316A>T
2	77401022	C	T	0/1	intergenic_region	MODIFIER	LOC100688249-USP48	100688249-478198	intergenic_region	100688249-478198		n.77401022C>T
2	77434870	TGG	T	0/1	intron_variant	MODIFIER	USP48	478198	transcript	XM_014110810.2	protein_coding	c.541-80_541-79delGG
2	77434873	A	T	0/1	intron_variant	MODIFIER	USP48	478198	transcript	XM_014110810.2	protein_coding	c.541-78A>T
2	77434875	C	CT	0/1	intron_variant	MODIFIER	USP48	478198	transcript	XM_014110810.2	protein_coding	c.541-76_541-75insT
2	77434876	A	C	0/1	intron_variant	MODIFIER	USP48	478198	transcript	XM_014110810.2	protein_coding	c.541-75A>C
2	77656146	TA	T	0/1	upstream_gene_variant	MODIFIER	LOC111093682	111093682	transcript	XR_002622134.1	pseudogene	n.-5000delT
2	77656152	T	A	0/1	intergenic_region	MODIFIER	LOC111093682-ECE1	111093682-487388	intergenic_region	111093682-487388		n.77656152T>A
2	77734285	C	T	0/1	intron_variant	MODIFIER	ECE1	487388	transcript	XM_005617844.3	protein_coding	c.129+477C>T
2	77853641	TAAAAATGGTAA	T	0/1	intron_variant	MODIFIER	EIF4G3	478202	transcript	XM_014110828.2	protein_coding	c.193+30749_193+30759delAAAAATGGTAA
2	77944692	G	T	0/1	intron_variant	MODIFIER	EIF4G3	478202	transcript	XM_014110828.2	protein_coding	c.388-6524G>T
2	77961263	C	G	0/1	intron_variant	MODIFIER	EIF4G3	478202	transcript	XM_014110828.2	protein_coding	c.516+9919C>G
2	78132805	T	C	0/1	intron_variant	MODIFIER	EIF4G3	478202	transcript	XM_014110828.2	protein_coding	c.5055+927T>C
2	78435209	C	T	0/1	intergenic_region	MODIFIER	LOC102157062-LOC111093718	102157062-111093718	intergenic_region	102157062-111093718		n.78435209C>T
2	78503401	T	TTCCTTCCAAGGAATTCCTTCCAAGGACCTTCCAAGGAGGTCCCC	0/1	intergenic_region	MODIFIER	LOC111093718-VWA5B1	111093718-478205	intergenic_region	111093718-478205		n.78503401_78503402insTCCTTCCAAGGAATTCCTTCCAAGGACCTTCCAAGGAGGTCCCC
2	78510658	C	T	0/1	intergenic_region	MODIFIER	LOC111093718-VWA5B1	111093718-478205	intergenic_region	111093718-478205		n.78510658C>T
2	78512668	C	T	0/1	intergenic_region	MODIFIER	LOC111093718-VWA5B1	111093718-478205	intergenic_region	111093718-478205		n.78512668C>T
2	78513237	T	C	0/1	intergenic_region	MODIFIER	LOC111093718-VWA5B1	111093718-478205	intergenic_region	111093718-478205		n.78513237T>C
2	78517533	C	CG	0/1	intergenic_region	MODIFIER	LOC111093718-VWA5B1	111093718-478205	intergenic_region	111093718-478205		n.78517533_78517534insG
2	78592143	G	A	0/1	intergenic_region	MODIFIER	VWA5B1-PLA2G2C	478205-102151235	intergenic_region	478205-102151235		n.78592143G>A
2	78611638	C	G	0/1	intron_variant	MODIFIER	PLA2G2C	102151235	transcript	XR_002622242.1	pseudogene	n.107+1680C>G
2	78631233	G	A	0/1	intron_variant	MODIFIER	PLA2G2C	102151235	transcript	XR_002622242.1	pseudogene	n.227-7004G>A
2	78642521	C	G	0/1	downstream_gene_variant	MODIFIER	PLA2G2C	102151235	transcript	XR_002622242.1	pseudogene	n.*4071C>G
2	78651232	G	T	0/1	intragenic_variant	MODIFIER	PLA2G2C	102151235	gene_variant	102151235		n.78651232G>T
2	78652205	C	T	0/1	intragenic_variant	MODIFIER	PLA2G2C	102151235	gene_variant	102151235		n.78652205C>T
2	78655363	G	A	0/1	intragenic_variant	MODIFIER	PLA2G2C	102151235	gene_variant	102151235		n.78655363G>A
2	78658483	G	A	0/1	intragenic_variant	MODIFIER	PLA2G2C	102151235	gene_variant	102151235		n.78658483G>A
2	78870544	A	G	0/1	intron_variant	MODIFIER	OTUD3	100687506	transcript	XM_003433753.3	protein_coding	c.222-3815T>C
2	78942696	G	T	0/1	downstream_gene_variant	MODIFIER	LOC111093751	111093751	transcript	XR_002622325.1	pseudogene	n.*2360C>A
2	79260345	C	T	0/1	intron_variant	MODIFIER	CAPZB	478209	transcript	XM_005617881.3	protein_coding	c.124-12412C>T
2	79332374	T	TTAAAAAAAAAAAAAAAAAAAAAAAAAAAAAAAAA	2019-01-01	upstream_gene_variant	MODIFIER	AKR7A2	478210	transcript	XM_535385.5	protein_coding	c.-1831_-1830insTAAAAAAAAAAAAAAAAAAAAAAAAAAAAAAAAA
2	79554950	G	A	0/1	intergenic_region	MODIFIER	UBR4-IFFO2	478211-100688342	intergenic_region	478211-100688342		n.79554950G>A
2	80084379	C	T	0/1	intergenic_region	MODIFIER	KLHDC7A-IGSF21	487409-478214	intergenic_region	487409-478214		n.80084379C>T
2	80125808	G	A	0/1	intron_variant	MODIFIER	IGSF21	478214	transcript	XM_005617937.3	protein_coding	c.1015+664C>T
2	80550695	C	T	0/1	upstream_gene_variant	MODIFIER	LOC111094715	111094715	transcript	XR_002624188.1	pseudogene	n.-1939G>A
2	80731176	C	T	0/1	intron_variant	MODIFIER	ARHGEF10L	487411	transcript	XM_005617939.3	protein_coding	c.1575+232G>A
2	80756367	T	A	0/1	intron_variant	MODIFIER	ARHGEF10L	487411	transcript	XM_005617939.3	protein_coding	c.261-869A>T
2	80756373	T	A	0/1	intron_variant	MODIFIER	ARHGEF10L	487411	transcript	XM_005617939.3	protein_coding	c.261-875A>T
2	80756379	T	A	0/1	intron_variant	MODIFIER	ARHGEF10L	487411	transcript	XM_005617939.3	protein_coding	c.261-881A>T
2	80756380	C	A	0/1	intron_variant	MODIFIER	ARHGEF10L	487411	transcript	XM_005617939.3	protein_coding	c.261-882G>T
2	80756381	T	A	0/1	intron_variant	MODIFIER	ARHGEF10L	487411	transcript	XM_005617939.3	protein_coding	c.261-883A>T
2	80756384	G	A	0/1	intron_variant	MODIFIER	ARHGEF10L	487411	transcript	XM_005617939.3	protein_coding	c.261-886C>T
2	80756388	AT	A	0/1	intron_variant	MODIFIER	ARHGEF10L	487411	transcript	XM_005617939.3	protein_coding	c.261-891delA
2	80756390	C	A	0/1	intron_variant	MODIFIER	ARHGEF10L	487411	transcript	XM_005617939.3	protein_coding	c.261-892G>T
2	80945729	T	C	0/1	upstream_gene_variant	MODIFIER	PADI4	606921	transcript	XM_843401.4	protein_coding	c.-3009A>G
2	80969312	GCGCCC	G	0/1	intron_variant	MODIFIER	PADI3	478216	transcript	XM_535391.5	protein_coding	c.1687-380_1687-376delGGGCG
2	80969319	C	T	0/1	intron_variant	MODIFIER	PADI3	478216	transcript	XM_535391.5	protein_coding	c.1687-382G>A
2	80993232	G	GTCTT	0/1	upstream_gene_variant	MODIFIER	LOC111093851	111093851	transcript	XR_002622542.1	pseudogene	n.-952_-951insTCTT
2	80993235	A	G	0/1	upstream_gene_variant	MODIFIER	LOC111093851	111093851	transcript	XR_002622542.1	pseudogene	n.-949A>G
2	80993236	A	G	0/1	upstream_gene_variant	MODIFIER	LOC111093851	111093851	transcript	XR_002622542.1	pseudogene	n.-948A>G
2	81452028	T	TTTTTTTTTTTTTTTTTTTTTTTTTTTTTTTTTTTTTTTTGTTTTTA	0/1	intron_variant	MODIFIER	FBXO42	478219	transcript	XM_005617959.2	protein_coding	c.395+200_395+201insTTTTTTTTTTTTTTTTTTTTTTTTTTTTTTTTTTTTTTTGTTTTTA
2	81776204	C	T	0/1	downstream_gene_variant	MODIFIER	LOC106558374	106558374	transcript	XR_002622706.1	pseudogene	n.*1040G>A
2	81808310	C	T	0/1	intron_variant	MODIFIER	LOC102152513	102152513	transcript	XR_291717.2	pseudogene	n.384-3107G>A
2	81898904	G	A	0/1	intron_variant	MODIFIER	PLEKHM2	100687846	transcript	XM_022414318.1	protein_coding	c.-436+3709C>T
2	81940444	G	A	0/1	intron_variant	MODIFIER	LOC487429	487429	transcript	XM_005617964.2	protein_coding	c.760+520C>T
2	82631315	C	A	0/1	downstream_gene_variant	MODIFIER	LOC106558403	106558403	transcript	XR_001315531.2	pseudogene	n.*1168G>T
2	82700992	TGAA	T	0/1	intergenic_region	MODIFIER	LOC111093979-LOC111093983	111093979-111093983	intergenic_region	111093979-111093983		n.82700993_82700995delGAA
2	82700995	A	ATTTTTTTTTTTTTTTTTTTTTTTTTTTTTTTTTTT	0/1	intergenic_region	MODIFIER	LOC111093979-LOC111093983	111093979-111093983	intergenic_region	111093979-111093983		n.82700995_82700996insTTTTTTTTTTTTTTTTTTTTTTTTTTTTTTTTTTT
2	82965076	C	CAGGGAAAGGGAAAGGGAA	0/1	intergenic_region	MODIFIER	LOC111093983-LOC111093984	111093983-111093984	intergenic_region	111093983-111093984		n.82965076_82965077insAGGGAAAGGGAAAGGGAA
2	82991019	C	T	0/1	non_coding_transcript_exon_variant	MODIFIER	LOC111093984	111093984	transcript	XR_002622833.1	pseudogene	n.3245G>A
2	83197205	G	GA	2019-01-01	intergenic_region	MODIFIER	LOC102154162-LOC111094716	102154162-111094716	intergenic_region	102154162-111094716		n.83197205_83197206insA
2	83479495	C	T	0/1	intergenic_region	MODIFIER	PRDM2-PDPN	100688431-403886	intergenic_region	100688431-403886		n.83479495C>T
2	83993221	G	A	0/1	intron_variant	MODIFIER	LOC111094016	111094016	transcript	XR_002622922.1	pseudogene	n.1056+3654G>A
2	84065350	A	G	0/1	intron_variant	MODIFIER	VPS13D	478225	transcript	XM_014111447.2	protein_coding	c.7146-568T>C
2	84217199	G	A	0/1	intron_variant	MODIFIER	TNFRSF8	487438	transcript	XM_014111450.2	protein_coding	c.89-1605C>T
2	84629224	C	T	0/1	intergenic_region	MODIFIER	LOC111094718-DISP3	111094718-608490	intergenic_region	111094718-608490		n.84629224C>T
2	85276878	A	AAAAAAAAAAAAAAATAAAAAAAAT	0/1	intron_variant	MODIFIER	PEX14	608947	transcript	XM_005618023.1	protein_coding	c.1052-26705_1052-26704insATTTTTTTTATTTTTTTTTTTTTT
3	15299	A	G	0/1	intron_variant	MODIFIER	REEP5	479137	transcript	XM_536283.7	protein_coding	c.213-6907T>C
3	25053	G	C	2019-01-01	intron_variant	MODIFIER	REEP5	479137	transcript	XM_536283.7	protein_coding	c.212+79C>G
3	25840	A	AGGGGAGGGGACGGGAGAGGAGGGGAGGGGC	0/1	upstream_gene_variant	MODIFIER	REEP5	479137	transcript	XM_536283.7	protein_coding	c.-82_-81insGCCCCTCCCCTCCTCTCCCGTCCCCTCCCC
3	37732	G	A	0/1	intergenic_region	MODIFIER	REEP5-LOC111094958	479137-111094958	intergenic_region	479137-111094958		n.37732G>A
3	54443	A	G	0/1	intergenic_region	MODIFIER	REEP5-LOC111094958	479137-111094958	intergenic_region	479137-111094958		n.54443A>G
3	71916	C	T	0/1	intergenic_region	MODIFIER	REEP5-LOC111094958	479137-111094958	intergenic_region	479137-111094958		n.71916C>T
3	81620	C	A	0/1	intergenic_region	MODIFIER	REEP5-LOC111094958	479137-111094958	intergenic_region	479137-111094958		n.81620C>A
3	81895	C	G	0/1	intergenic_region	MODIFIER	REEP5-LOC111094958	479137-111094958	intergenic_region	479137-111094958		n.81895C>G
3	88023	G	A	0/1	intergenic_region	MODIFIER	REEP5-LOC111094958	479137-111094958	intergenic_region	479137-111094958		n.88023G>A
3	91228	C	T	0/1	intergenic_region	MODIFIER	REEP5-LOC111094958	479137-111094958	intergenic_region	479137-111094958		n.91228C>T
3	100536	G	A	0/1	intergenic_region	MODIFIER	REEP5-LOC111094958	479137-111094958	intergenic_region	479137-111094958		n.100536G>A
3	163119	A	G	0/1	intergenic_region	MODIFIER	REEP5-LOC111094958	479137-111094958	intergenic_region	479137-111094958		n.163119A>G
3	275754	G	A	0/1	intron_variant	MODIFIER	APC	479139	transcript	XM_014111995.2	protein_coding	c.934-1036C>T
3	293987	G	T	0/1	intron_variant	MODIFIER	APC	479139	transcript	XM_014111995.2	protein_coding	c.729+3317C>A
3	295043	G	A	0/1	intron_variant	MODIFIER	APC	479139	transcript	XM_014111995.2	protein_coding	c.729+2261C>T
3	295906	G	A	0/1	intron_variant	MODIFIER	APC	479139	transcript	XM_014111995.2	protein_coding	c.729+1398C>T
3	296297	C	T	0/1	intron_variant	MODIFIER	APC	479139	transcript	XM_014111995.2	protein_coding	c.729+1007G>A
3	299460	A	G	0/1	intron_variant	MODIFIER	APC	479139	transcript	XM_014111995.2	protein_coding	c.646-2073T>C
3	333153	G	A	0/1	intron_variant	MODIFIER	APC	479139	transcript	XM_014111995.2	protein_coding	c.-18-10159C>T
3	334373	C	A	0/1	intron_variant	MODIFIER	APC	479139	transcript	XM_014111995.2	protein_coding	c.-18-11379G>T
3	339152	C	T	0/1	intron_variant	MODIFIER	APC	479139	transcript	XM_014111995.2	protein_coding	c.-18-16158G>A
3	349447	G	A	0/1	intron_variant	MODIFIER	APC	479139	transcript	XM_014111995.2	protein_coding	c.-18-26453C>T
3	368164	CTG	C	0/1	intron_variant	MODIFIER	APC	479139	transcript	XM_014111995.2	protein_coding	c.-19+12039_-19+12040delCA
3	378465	C	T	0/1	intron_variant	MODIFIER	APC	479139	transcript	XM_014111995.2	protein_coding	c.-19+1740G>A
3	390461	G	A	0/1	non_coding_transcript_exon_variant	MODIFIER	LOC111094959	111094959	transcript	XR_002624504.1	pseudogene	n.235G>A
3	400715	T	C	0/1	intergenic_region	MODIFIER	LOC111094959-EPB41L4A	111094959-479140	intergenic_region	111094959-479140		n.400715T>C
3	401669	GA	G	0/1	intergenic_region	MODIFIER	LOC111094959-EPB41L4A	111094959-479140	intergenic_region	111094959-479140		n.401670delA
3	403923	C	T	0/1	intergenic_region	MODIFIER	LOC111094959-EPB41L4A	111094959-479140	intergenic_region	111094959-479140		n.403923C>T
3	405697	C	T	0/1	intergenic_region	MODIFIER	LOC111094959-EPB41L4A	111094959-479140	intergenic_region	111094959-479140		n.405697C>T
3	405789	G	A	0/1	intergenic_region	MODIFIER	LOC111094959-EPB41L4A	111094959-479140	intergenic_region	111094959-479140		n.405789G>A
3	416647	C	T	0/1	intergenic_region	MODIFIER	LOC111094959-EPB41L4A	111094959-479140	intergenic_region	111094959-479140		n.416647C>T
3	421484	C	T	0/1	intergenic_region	MODIFIER	LOC111094959-EPB41L4A	111094959-479140	intergenic_region	111094959-479140		n.421484C>T
3	423072	C	T	0/1	intergenic_region	MODIFIER	LOC111094959-EPB41L4A	111094959-479140	intergenic_region	111094959-479140		n.423072C>T
3	427785	G	A	0/1	intergenic_region	MODIFIER	LOC111094959-EPB41L4A	111094959-479140	intergenic_region	111094959-479140		n.427785G>A
3	436116	G	A	0/1	intergenic_region	MODIFIER	LOC111094959-EPB41L4A	111094959-479140	intergenic_region	111094959-479140		n.436116G>A
3	437016	G	GTCTTTCTTTCTTTCTTTCTTTCTTTCTTTCTT	0/1	intergenic_region	MODIFIER	LOC111094959-EPB41L4A	111094959-479140	intergenic_region	111094959-479140		n.437016_437017insTCTTTCTTTCTTTCTTTCTTTCTTTCTTTCTT
3	444735	G	A	2019-01-01	intergenic_region	MODIFIER	LOC111094959-EPB41L4A	111094959-479140	intergenic_region	111094959-479140		n.444735G>A
3	451476	G	A	0/1	intergenic_region	MODIFIER	LOC111094959-EPB41L4A	111094959-479140	intergenic_region	111094959-479140		n.451476G>A
3	454754	G	GGGCT	0/1	intergenic_region	MODIFIER	LOC111094959-EPB41L4A	111094959-479140	intergenic_region	111094959-479140		n.454754_454755insGGCT
3	459263	T	C	0/1	intergenic_region	MODIFIER	LOC111094959-EPB41L4A	111094959-479140	intergenic_region	111094959-479140		n.459263T>C
3	462672	C	T	0/1	intergenic_region	MODIFIER	LOC111094959-EPB41L4A	111094959-479140	intergenic_region	111094959-479140		n.462672C>T
3	468753	C	T	0/1	intergenic_region	MODIFIER	LOC111094959-EPB41L4A	111094959-479140	intergenic_region	111094959-479140		n.468753C>T
3	472926	A	T	0/1	intergenic_region	MODIFIER	LOC111094959-EPB41L4A	111094959-479140	intergenic_region	111094959-479140		n.472926A>T
3	478613	G	A	0/1	intergenic_region	MODIFIER	LOC111094959-EPB41L4A	111094959-479140	intergenic_region	111094959-479140		n.478613G>A
3	480599	C	T	0/1	intergenic_region	MODIFIER	LOC111094959-EPB41L4A	111094959-479140	intergenic_region	111094959-479140		n.480599C>T
3	482169	G	A	0/1	intergenic_region	MODIFIER	LOC111094959-EPB41L4A	111094959-479140	intergenic_region	111094959-479140		n.482169G>A
3	482604	G	A	0/1	intergenic_region	MODIFIER	LOC111094959-EPB41L4A	111094959-479140	intergenic_region	111094959-479140		n.482604G>A
3	485318	C	T	0/1	intergenic_region	MODIFIER	LOC111094959-EPB41L4A	111094959-479140	intergenic_region	111094959-479140		n.485318C>T
3	488376	G	A	0/1	intergenic_region	MODIFIER	LOC111094959-EPB41L4A	111094959-479140	intergenic_region	111094959-479140		n.488376G>A
3	488458	G	A	0/1	intergenic_region	MODIFIER	LOC111094959-EPB41L4A	111094959-479140	intergenic_region	111094959-479140		n.488458G>A
3	492716	CACAA	C	0/1	intergenic_region	MODIFIER	LOC111094959-EPB41L4A	111094959-479140	intergenic_region	111094959-479140		n.492717_492720delACAA
3	499198	T	C	0/1	intergenic_region	MODIFIER	LOC111094959-EPB41L4A	111094959-479140	intergenic_region	111094959-479140		n.499198T>C
3	508989	G	A	0/1	intron_variant	MODIFIER	EPB41L4A	479140	transcript	XM_005618035.2	protein_coding	c.45+1414G>A
3	510897	G	A	0/1	intron_variant	MODIFIER	EPB41L4A	479140	transcript	XM_005618035.2	protein_coding	c.45+3322G>A
3	513094	G	A	0/1	intron_variant	MODIFIER	EPB41L4A	479140	transcript	XM_005618035.2	protein_coding	c.45+5519G>A
3	520622	C	T	0/1	intron_variant	MODIFIER	EPB41L4A	479140	transcript	XM_005618035.2	protein_coding	c.45+13047C>T
3	521273	T	A	0/1	intron_variant	MODIFIER	EPB41L4A	479140	transcript	XM_005618035.2	protein_coding	c.45+13698T>A
3	523483	AG	A	0/1	intron_variant	MODIFIER	EPB41L4A	479140	transcript	XM_005618035.2	protein_coding	c.45+15909delG
3	523486	TGCTTAA	T	0/1	intron_variant	MODIFIER	EPB41L4A	479140	transcript	XM_005618035.2	protein_coding	c.45+15912_45+15917delGCTTAA
3	524957	C	T	0/1	intron_variant	MODIFIER	EPB41L4A	479140	transcript	XM_005618035.2	protein_coding	c.45+17382C>T
3	527898	A	T	0/1	intron_variant	MODIFIER	EPB41L4A	479140	transcript	XM_005618035.2	protein_coding	c.45+20323A>T
3	536827	A	G	0/1	intron_variant	MODIFIER	EPB41L4A	479140	transcript	XM_005618035.2	protein_coding	c.45+29252A>G
3	556124	T	C	0/1	intron_variant	MODIFIER	EPB41L4A	479140	transcript	XM_005618035.2	protein_coding	c.46-23578T>C
3	556817	T	A	0/1	intron_variant	MODIFIER	EPB41L4A	479140	transcript	XM_005618035.2	protein_coding	c.46-22885T>A
3	563139	G	A	0/1	intron_variant	MODIFIER	EPB41L4A	479140	transcript	XM_005618035.2	protein_coding	c.46-16563G>A
3	575661	T	G	0/1	intron_variant	MODIFIER	EPB41L4A	479140	transcript	XM_005618035.2	protein_coding	c.46-4041T>G
3	585298	G	A	0/1	intron_variant	MODIFIER	EPB41L4A	479140	transcript	XM_005618035.2	protein_coding	c.151-3738G>A
3	589276	T	C	0/1	intron_variant	MODIFIER	EPB41L4A	479140	transcript	XM_005618035.2	protein_coding	c.202+189T>C
3	592897	C	G	0/1	intron_variant	MODIFIER	EPB41L4A	479140	transcript	XM_005618035.2	protein_coding	c.202+3810C>G
3	595093	C	A	0/1	intron_variant	MODIFIER	EPB41L4A	479140	transcript	XM_005618035.2	protein_coding	c.203-4750C>A
3	595114	G	C	0/1	intron_variant	MODIFIER	EPB41L4A	479140	transcript	XM_005618035.2	protein_coding	c.203-4729G>C
3	595949	AAAG	A	0/1	intron_variant	MODIFIER	EPB41L4A	479140	transcript	XM_005618035.2	protein_coding	c.203-3893_203-3891delAAG
3	596314	G	T	0/1	intron_variant	MODIFIER	EPB41L4A	479140	transcript	XM_005618035.2	protein_coding	c.203-3529G>T
3	611272	C	T	0/1	intron_variant	MODIFIER	EPB41L4A	479140	transcript	XM_005618035.2	protein_coding	c.501-930C>T
3	614478	C	T	0/1	intron_variant	MODIFIER	EPB41L4A	479140	transcript	XM_005618035.2	protein_coding	c.678-144C>T
3	621153	G	A	0/1	intron_variant	MODIFIER	EPB41L4A	479140	transcript	XM_005618035.2	protein_coding	c.742-5516G>A
3	621389	C	T	0/1	intron_variant	MODIFIER	EPB41L4A	479140	transcript	XM_005618035.2	protein_coding	c.742-5280C>T
3	623937	C	T	0/1	intron_variant	MODIFIER	EPB41L4A	479140	transcript	XM_005618035.2	protein_coding	c.742-2732C>T
3	630526	A	G	0/1	intron_variant	MODIFIER	EPB41L4A	479140	transcript	XM_005618035.2	protein_coding	c.912-2101A>G
3	634964	G	A	0/1	intron_variant	MODIFIER	EPB41L4A	479140	transcript	XM_005618035.2	protein_coding	c.1027+2222G>A
3	638116	C	T	0/1	intron_variant	MODIFIER	EPB41L4A	479140	transcript	XM_005618035.2	protein_coding	c.1027+5374C>T
3	641780	TGAG	T	0/1	intron_variant	MODIFIER	EPB41L4A	479140	transcript	XM_005618035.2	protein_coding	c.1028-4925_1028-4923delGAG
3	644854	T	G	0/1	intron_variant	MODIFIER	EPB41L4A	479140	transcript	XM_005618035.2	protein_coding	c.1028-1852T>G
3	644913	A	G	0/1	intron_variant	MODIFIER	EPB41L4A	479140	transcript	XM_005618035.2	protein_coding	c.1028-1793A>G
3	649089	C	T	0/1	intron_variant	MODIFIER	EPB41L4A	479140	transcript	XM_005618035.2	protein_coding	c.1119-988C>T
3	649979	T	C	0/1	intron_variant	MODIFIER	EPB41L4A	479140	transcript	XM_005618035.2	protein_coding	c.1119-98T>C
3	651635	G	T	0/1	intron_variant	MODIFIER	EPB41L4A	479140	transcript	XM_005618035.2	protein_coding	c.1313+580G>T
3	652436	G	A	0/1	intron_variant	MODIFIER	EPB41L4A	479140	transcript	XM_005618035.2	protein_coding	c.1313+1381G>A
3	659622	G	C	0/1	intron_variant	MODIFIER	EPB41L4A	479140	transcript	XM_005618035.2	protein_coding	c.1439+1477G>C
3	667764	A	T	0/1	intron_variant	MODIFIER	EPB41L4A	479140	transcript	XM_005618035.2	protein_coding	c.1559+1641A>T
3	674012	TGGGACTCGATCCTGGGACCTGG	T	0/1	intron_variant	MODIFIER	EPB41L4A	479140	transcript	XM_005618035.2	protein_coding	c.1560-6499_1560-6478delGGGACTCGATCCTGGGACCTGG
3	675613	C	T	0/1	intron_variant	MODIFIER	EPB41L4A	479140	transcript	XM_005618035.2	protein_coding	c.1560-4899C>T
3	686861	A	T	0/1	3_prime_UTR_variant	MODIFIER	EPB41L4A	479140	transcript	XM_005618035.2	protein_coding	c.*464A>T
3	693773	T	C	0/1	intron_variant	MODIFIER	LOC102155195	102155195	transcript	XR_002624505.1	pseudogene	n.197+927T>C
3	693794	G	A	0/1	intron_variant	MODIFIER	LOC102155195	102155195	transcript	XR_002624505.1	pseudogene	n.197+948G>A
3	693962	G	A	0/1	intron_variant	MODIFIER	LOC102155195	102155195	transcript	XR_002624505.1	pseudogene	n.197+1116G>A
3	694793	G	T	0/1	intron_variant	MODIFIER	LOC102155195	102155195	transcript	XR_002624505.1	pseudogene	n.197+1947G>T
3	697902	G	C	0/1	intron_variant	MODIFIER	LOC102155195	102155195	transcript	XR_002624505.1	pseudogene	n.197+5056G>C
3	704348	A	G	0/1	intron_variant	MODIFIER	LOC102155195	102155195	transcript	XR_002624505.1	pseudogene	n.198-958A>G
3	719330	C	T	0/1	intron_variant	MODIFIER	LOC102155195	102155195	transcript	XR_002624505.1	pseudogene	n.287+13935C>T
3	720566	C	G	0/1	intron_variant	MODIFIER	LOC102155195	102155195	transcript	XR_002624505.1	pseudogene	n.288-13894C>G
3	720820	T	C	0/1	intron_variant	MODIFIER	LOC102155195	102155195	transcript	XR_002624505.1	pseudogene	n.288-13640T>C
3	726230	G	A	0/1	intron_variant	MODIFIER	LOC102155195	102155195	transcript	XR_002624505.1	pseudogene	n.288-8230G>A
3	729256	A	C	0/1	intron_variant	MODIFIER	LOC102155195	102155195	transcript	XR_002624505.1	pseudogene	n.288-5204A>C
3	733591	G	A	0/1	intron_variant	MODIFIER	LOC102155195	102155195	transcript	XR_002624505.1	pseudogene	n.288-869G>A
3	735659	A	T	0/1	intron_variant	MODIFIER	LOC102155195	102155195	transcript	XR_002624505.1	pseudogene	n.354+1133A>T
3	739912	TC	T	0/1	intron_variant	MODIFIER	LOC102155195	102155195	transcript	XR_002624505.1	pseudogene	n.354+5387delC
3	753477	A	C	0/1	intron_variant	MODIFIER	LOC102155195	102155195	transcript	XR_002624505.1	pseudogene	n.523+3835A>C
3	761758	GA	G	0/1	downstream_gene_variant	MODIFIER	LOC102155195	102155195	transcript	XR_002624505.1	pseudogene	n.*2253delA
3	768320	C	T	0/1	intergenic_region	MODIFIER	LOC102155195-LOC111094979	102155195-111094979	intergenic_region	102155195-111094979		n.768320C>T
3	768730	C	T	0/1	intergenic_region	MODIFIER	LOC102155195-LOC111094979	102155195-111094979	intergenic_region	102155195-111094979		n.768730C>T
3	776993	G	C	0/1	intergenic_region	MODIFIER	LOC102155195-LOC111094979	102155195-111094979	intergenic_region	102155195-111094979		n.776993G>C
3	789624	C	T	0/1	intergenic_region	MODIFIER	LOC102155195-LOC111094979	102155195-111094979	intergenic_region	102155195-111094979		n.789624C>T
3	800782	C	T	0/1	intergenic_region	MODIFIER	LOC102155195-LOC111094979	102155195-111094979	intergenic_region	102155195-111094979		n.800782C>T
3	803414	C	A	0/1	intergenic_region	MODIFIER	LOC102155195-LOC111094979	102155195-111094979	intergenic_region	102155195-111094979		n.803414C>A
3	804850	G	GT	0/1	intergenic_region	MODIFIER	LOC102155195-LOC111094979	102155195-111094979	intergenic_region	102155195-111094979		n.804850_804851insT
3	821380	A	C	0/1	intron_variant	MODIFIER	LOC111094979	111094979	transcript	XR_002624532.1	pseudogene	n.311+6140A>C
3	824073	C	T	0/1	intron_variant	MODIFIER	LOC111094979	111094979	transcript	XR_002624532.1	pseudogene	n.312-4429C>T
3	832410	C	CT	0/1	intron_variant	MODIFIER	LOC111094979	111094979	transcript	XR_002624532.1	pseudogene	n.2005+2215_2005+2216insT
3	834918	TG	T	0/1	intron_variant	MODIFIER	LOC111094979	111094979	transcript	XR_002624532.1	pseudogene	n.2005+4725delG
3	837556	G	T	0/1	downstream_gene_variant	MODIFIER	LOC111094979	111094979	transcript	XR_002624535.1	pseudogene	n.*1997G>T
3	841679	G	A	0/1	intron_variant	MODIFIER	LOC111094979	111094979	transcript	XR_002624532.1	pseudogene	n.2005+11484G>A
3	844101	G	A	0/1	intron_variant	MODIFIER	LOC111094979	111094979	transcript	XR_002624532.1	pseudogene	n.2005+13906G>A
3	844872	C	T	0/1	intron_variant	MODIFIER	LOC111094979	111094979	transcript	XR_002624532.1	pseudogene	n.2005+14677C>T
3	850269	T	G	0/1	intron_variant	MODIFIER	LOC111094979	111094979	transcript	XR_002624532.1	pseudogene	n.2005+20074T>G
3	853341	TG	T	0/1	intron_variant	MODIFIER	LOC111094979	111094979	transcript	XR_002624532.1	pseudogene	n.2006-21386delG
3	857964	G	C	0/1	intron_variant	MODIFIER	LOC111094979	111094979	transcript	XR_002624532.1	pseudogene	n.2006-16764G>C
3	864029	G	A	0/1	intron_variant	MODIFIER	LOC111094979	111094979	transcript	XR_002624532.1	pseudogene	n.2006-10699G>A
3	871581	G	A	0/1	intron_variant	MODIFIER	LOC111094979	111094979	transcript	XR_002624532.1	pseudogene	n.2006-3147G>A
3	871742	C	T	0/1	intron_variant	MODIFIER	LOC111094979	111094979	transcript	XR_002624532.1	pseudogene	n.2006-2986C>T
3	874833	C	T	0/1	non_coding_transcript_exon_variant	MODIFIER	LOC111094979	111094979	transcript	XR_002624532.1	pseudogene	n.2111C>T
3	878142	C	T	0/1	intron_variant	MODIFIER	LOC111094979	111094979	transcript	XR_002624532.1	pseudogene	n.2297+2628C>T
3	879125	G	A	0/1	intron_variant	MODIFIER	LOC111094979	111094979	transcript	XR_002624532.1	pseudogene	n.2297+3611G>A
3	879186	A	G	0/1	intron_variant	MODIFIER	LOC111094979	111094979	transcript	XR_002624532.1	pseudogene	n.2297+3672A>G
3	888120	G	A	0/1	downstream_gene_variant	MODIFIER	LOC111094979	111094979	transcript	XR_002624532.1	pseudogene	n.*1374G>A
3	888284	A	G	0/1	downstream_gene_variant	MODIFIER	LOC111094979	111094979	transcript	XR_002624532.1	pseudogene	n.*1538A>G
3	889309	G	A	0/1	downstream_gene_variant	MODIFIER	LOC111094979	111094979	transcript	XR_002624532.1	pseudogene	n.*2563G>A
3	899814	G	GC	0/1	intron_variant	MODIFIER	LOC111094979	111094979	transcript	XR_002624534.1	pseudogene	n.2298-17879_2298-17878insC
3	900968	G	T	0/1	intron_variant	MODIFIER	LOC111094979	111094979	transcript	XR_002624534.1	pseudogene	n.2298-16725G>T
3	905718	T	C	0/1	intron_variant	MODIFIER	LOC111094979	111094979	transcript	XR_002624534.1	pseudogene	n.2298-11975T>C
3	914571	C	T	0/1	intron_variant	MODIFIER	LOC111094979	111094979	transcript	XR_002624534.1	pseudogene	n.2298-3122C>T
3	917311	C	T	0/1	intron_variant	MODIFIER	LOC111094979	111094979	transcript	XR_002624534.1	pseudogene	n.2298-382C>T
3	917810	C	G	0/1	non_coding_transcript_exon_variant	MODIFIER	LOC111094979	111094979	transcript	XR_002624534.1	pseudogene	n.2415C>G
3	920268	G	A	0/1	downstream_gene_variant	MODIFIER	LOC111094979	111094979	transcript	XR_002624534.1	pseudogene	n.*1493G>A
3	929822	C	T	0/1	intergenic_region	MODIFIER	LOC111094979-NREP	111094979-100856291	intergenic_region	111094979-100856291		n.929822C>T
3	940022	C	G	0/1	intergenic_region	MODIFIER	LOC111094979-NREP	111094979-100856291	intergenic_region	111094979-100856291		n.940022C>G
3	958739	G	A	0/1	intergenic_region	MODIFIER	LOC111094979-NREP	111094979-100856291	intergenic_region	111094979-100856291		n.958739G>A
3	967541	C	T	0/1	intergenic_region	MODIFIER	LOC111094979-NREP	111094979-100856291	intergenic_region	111094979-100856291		n.967541C>T
3	977349	T	C	0/1	intergenic_region	MODIFIER	LOC111094979-NREP	111094979-100856291	intergenic_region	111094979-100856291		n.977349T>C
3	1006852	C	T	0/1	intron_variant	MODIFIER	NREP	100856291	transcript	XM_003638950.4	protein_coding	c.3+8195C>T
3	1006858	G	A	0/1	intron_variant	MODIFIER	NREP	100856291	transcript	XM_003638950.4	protein_coding	c.3+8201G>A
3	1009918	G	C	0/1	intron_variant	MODIFIER	NREP	100856291	transcript	XM_003638950.4	protein_coding	c.4-9388G>C
3	1037731	C	T	0/1	intergenic_region	MODIFIER	NREP-LOC102155379	100856291-102155379	intergenic_region	100856291-102155379		n.1037731C>T
3	1050117	A	G	0/1	intergenic_region	MODIFIER	NREP-LOC102155379	100856291-102155379	intergenic_region	100856291-102155379		n.1050117A>G
3	1050728	G	A	0/1	intergenic_region	MODIFIER	NREP-LOC102155379	100856291-102155379	intergenic_region	100856291-102155379		n.1050728G>A
3	1099644	A	C	0/1	intron_variant	MODIFIER	LOC102155379	102155379	transcript	XR_002624550.1	pseudogene	n.719-16120T>G
3	1113797	T	TA	0/1	intron_variant	MODIFIER	LOC102155379	102155379	transcript	XR_002624550.1	pseudogene	n.718+4014_718+4015insT
3	1119433	G	A	0/1	intron_variant	MODIFIER	LOC102155379	102155379	transcript	XR_002624550.1	pseudogene	n.657-1560C>T
3	1120692	C	CCGCCTG	0/1	intron_variant	MODIFIER	LOC102155379	102155379	transcript	XR_002624550.1	pseudogene	n.657-2820_657-2819insCAGGCG
3	1143165	G	GT	0/1	downstream_gene_variant	MODIFIER	LOC102155379	102155379	transcript	XR_001315647.2	pseudogene	n.*610_*611insA
3	1154387	G	T	0/1	upstream_gene_variant	MODIFIER	LOC102155379	102155379	transcript	XR_001315647.2	pseudogene	n.-1206C>A
3	1156682	T	G	0/1	upstream_gene_variant	MODIFIER	LOC102155379	102155379	transcript	XR_001315647.2	pseudogene	n.-3501A>C
3	1166608	G	A	0/1	intron_variant	MODIFIER	STARD4	479141	transcript	XM_014112008.2	protein_coding	c.36+44G>A
3	1171868	C	A	0/1	downstream_gene_variant	MODIFIER	CAMK4	100684140	transcript	XM_022417313.1	protein_coding	c.*9533G>T
3	1177198	T	C	0/1	3_prime_UTR_variant	MODIFIER	CAMK4	100684140	transcript	XM_022417313.1	protein_coding	c.*4203A>G
3	1181917	AGCATCT	A	0/1	intron_variant	MODIFIER	CAMK4	100684140	transcript	XM_022417313.1	protein_coding	c.1456-82_1456-77delAGATGC
3	1182616	C	T	0/1	intron_variant	MODIFIER	CAMK4	100684140	transcript	XM_022417313.1	protein_coding	c.1455+753G>A
3	1183695	C	T	0/1	intron_variant	MODIFIER	CAMK4	100684140	transcript	XM_022417313.1	protein_coding	c.1297-168G>A
3	1186857	C	T	0/1	intron_variant	MODIFIER	CAMK4	100684140	transcript	XM_022417313.1	protein_coding	c.702-868G>A
3	1187772	C	T	0/1	intron_variant	MODIFIER	CAMK4	100684140	transcript	XM_022417313.1	protein_coding	c.701+1723G>A
3	1187826	C	T	0/1	intron_variant	MODIFIER	CAMK4	100684140	transcript	XM_022417313.1	protein_coding	c.701+1669G>A
3	1188149	C	T	0/1	intron_variant	MODIFIER	CAMK4	100684140	transcript	XM_022417313.1	protein_coding	c.701+1346G>A
3	1190636	G	A	0/1	intron_variant	MODIFIER	CAMK4	100684140	transcript	XM_022417313.1	protein_coding	c.626-1066C>T
3	1191294	G	A	0/1	intron_variant	MODIFIER	CAMK4	100684140	transcript	XM_022417313.1	protein_coding	c.626-1724C>T
3	1191341	G	A	0/1	intron_variant	MODIFIER	CAMK4	100684140	transcript	XM_022417313.1	protein_coding	c.626-1771C>T
3	1194222	G	A	0/1	intron_variant	MODIFIER	CAMK4	100684140	transcript	XM_022417313.1	protein_coding	c.626-4652C>T
3	1195165	C	T	0/1	intron_variant	MODIFIER	CAMK4	100684140	transcript	XM_022417313.1	protein_coding	c.625+4950G>A
3	1199682	CTCCCTCTT	C	0/1	intron_variant	MODIFIER	CAMK4	100684140	transcript	XM_022417313.1	protein_coding	c.625+425_625+432delAAGAGGGA
3	1200667	C	T	0/1	intron_variant	MODIFIER	CAMK4	100684140	transcript	XM_022417313.1	protein_coding	c.551-478G>A
3	1205057	C	G	0/1	intron_variant	MODIFIER	CAMK4	100684140	transcript	XM_022417313.1	protein_coding	c.460-2768G>C
3	1205143	C	T	0/1	intron_variant	MODIFIER	CAMK4	100684140	transcript	XM_022417313.1	protein_coding	c.460-2854G>A
3	1210283	T	TAAAAATCTAACAGGACAAAAAAAAAAACAAAAAAAAAAAAAAAAAAAAAAAA	0/1	intron_variant	MODIFIER	CAMK4	100684140	transcript	XM_022417313.1	protein_coding	c.460-7995_460-7994insTTTTTTTTTTTTTTTTTTTTTTTTGTTTTTTTTTTTGTCCTGTTAGATTTTT
3	1211356	G	C	0/1	intron_variant	MODIFIER	CAMK4	100684140	transcript	XM_022417313.1	protein_coding	c.460-9067C>G
3	1227762	A	T	0/1	intron_variant	MODIFIER	CAMK4	100684140	transcript	XM_022417313.1	protein_coding	c.459+7299T>A
3	1247925	G	A	0/1	intron_variant	MODIFIER	CAMK4	100684140	transcript	XM_022417313.1	protein_coding	c.386+884C>T
3	1250148	GTAAAA	G	0/1	intron_variant	MODIFIER	CAMK4	100684140	transcript	XM_022417313.1	protein_coding	c.303+617_303+621delTTTTA
3	1254084	C	T	0/1	intron_variant	MODIFIER	CAMK4	100684140	transcript	XM_022417313.1	protein_coding	c.241-3252G>A
3	1254185	A	T	0/1	intron_variant	MODIFIER	CAMK4	100684140	transcript	XM_022417313.1	protein_coding	c.241-3353T>A
3	1259807	G	A	0/1	intron_variant	MODIFIER	CAMK4	100684140	transcript	XM_022417313.1	protein_coding	c.241-8975C>T
3	1265216	G	A	0/1	intron_variant	MODIFIER	CAMK4	100684140	transcript	XM_022417313.1	protein_coding	c.240+6492C>T
3	1270100	AT	A	0/1	intron_variant	MODIFIER	CAMK4	100684140	transcript	XM_022417313.1	protein_coding	c.240+1607delA
3	1273435	T	C	0/1	intron_variant	MODIFIER	CAMK4	100684140	transcript	XM_022417313.1	protein_coding	c.162-1649A>G
3	1285486	A	T	0/1	intron_variant	MODIFIER	CAMK4	100684140	transcript	XM_022417313.1	protein_coding	c.162-13700T>A
3	1314676	G	A	0/1	intron_variant	MODIFIER	CAMK4	100684140	transcript	XM_022417313.1	protein_coding	c.162-42890C>T
3	1318329	A	G	0/1	intron_variant	MODIFIER	CAMK4	100684140	transcript	XM_022417313.1	protein_coding	c.162-46543T>C
3	1327750	C	T	0/1	intron_variant	MODIFIER	CAMK4	100684140	transcript	XM_022417313.1	protein_coding	c.161+41587G>A
3	1363608	T	G	0/1	intron_variant	MODIFIER	CAMK4	100684140	transcript	XM_022417313.1	protein_coding	c.161+5729A>C
3	1365021	G	A	0/1	intron_variant	MODIFIER	CAMK4	100684140	transcript	XM_022417313.1	protein_coding	c.161+4316C>T
3	1373866	T	G	0/1	upstream_gene_variant	MODIFIER	CAMK4	100684140	transcript	XM_022417313.1	protein_coding	c.-4369A>C
3	1378861	T	C	0/1	intergenic_region	MODIFIER	CAMK4-LOC111094991	100684140-111094991	intergenic_region	100684140-111094991		n.1378861T>C
3	1383990	G	A	0/1	intergenic_region	MODIFIER	CAMK4-LOC111094991	100684140-111094991	intergenic_region	100684140-111094991		n.1383990G>A
3	1396162	C	T	0/1	intergenic_region	MODIFIER	CAMK4-LOC111094991	100684140-111094991	intergenic_region	100684140-111094991		n.1396162C>T
3	1409982	C	T	0/1	intergenic_region	MODIFIER	CAMK4-LOC111094991	100684140-111094991	intergenic_region	100684140-111094991		n.1409982C>T
3	1415127	C	A	0/1	intergenic_region	MODIFIER	CAMK4-LOC111094991	100684140-111094991	intergenic_region	100684140-111094991		n.1415127C>A
3	1420564	G	C	0/1	intergenic_region	MODIFIER	CAMK4-LOC111094991	100684140-111094991	intergenic_region	100684140-111094991		n.1420564G>C
3	1427690	C	T	0/1	intergenic_region	MODIFIER	CAMK4-LOC111094991	100684140-111094991	intergenic_region	100684140-111094991		n.1427690C>T
3	1435182	A	T	0/1	intergenic_region	MODIFIER	CAMK4-LOC111094991	100684140-111094991	intergenic_region	100684140-111094991		n.1435182A>T
3	1439225	A	G	0/1	intergenic_region	MODIFIER	CAMK4-LOC111094991	100684140-111094991	intergenic_region	100684140-111094991		n.1439225A>G
3	1442335	T	G	2019-01-01	upstream_gene_variant	MODIFIER	LOC102155726	102155726	transcript	XR_002624583.1	pseudogene	n.-3761T>G
3	1443523	T	C	0/1	upstream_gene_variant	MODIFIER	LOC102155726	102155726	transcript	XR_002624583.1	pseudogene	n.-2573T>C
3	1445451	C	T	0/1	upstream_gene_variant	MODIFIER	LOC102155726	102155726	transcript	XR_002624583.1	pseudogene	n.-645C>T
3	1453398	C	T	0/1	intron_variant	MODIFIER	LOC102155726	102155726	transcript	XR_002624583.1	pseudogene	n.415+2617C>T
3	1456875	C	T	0/1	intron_variant	MODIFIER	LOC102155726	102155726	transcript	XR_002624583.1	pseudogene	n.415+6094C>T
3	1459701	C	T	0/1	intron_variant	MODIFIER	LOC102155726	102155726	transcript	XR_002624583.1	pseudogene	n.416-5973C>T
3	1466785	G	A	0/1	intron_variant	MODIFIER	LOC102155726	102155726	transcript	XR_002624583.1	pseudogene	n.641+886G>A
3	1469230	AT	A	0/1	intron_variant	MODIFIER	LOC102155726	102155726	transcript	XR_002624583.1	pseudogene	n.755+642delT
3	1481964	G	C	0/1	intron_variant	MODIFIER	LOC102155726	102155726	transcript	XR_002624583.1	pseudogene	n.755+13375G>C
3	1491527	G	A	0/1	intron_variant	MODIFIER	LOC102155726	102155726	transcript	XR_002624583.1	pseudogene	n.756-8358G>A
3	1496028	C	T	0/1	intron_variant	MODIFIER	LOC102155726	102155726	transcript	XR_002624583.1	pseudogene	n.756-3857C>T
3	1508651	C	T	0/1	upstream_gene_variant	MODIFIER	TSLP	607671	transcript	XM_005618038.3	protein_coding	c.-1071G>A
3	1511675	C	T	0/1	upstream_gene_variant	MODIFIER	TSLP	607671	transcript	XM_005618038.3	protein_coding	c.-4095G>A
3	1531525	C	A	0/1	intergenic_region	MODIFIER	TSLP-LOC100684423	607671-100684423	intergenic_region	607671-100684423		n.1531525C>A
3	1536385	TAAAG	T	0/1	intergenic_region	MODIFIER	TSLP-LOC100684423	607671-100684423	intergenic_region	607671-100684423		n.1536386_1536389delAAAG
3	1547982	T	C	0/1	intergenic_region	MODIFIER	TSLP-LOC100684423	607671-100684423	intergenic_region	607671-100684423		n.1547982T>C
3	1553256	C	T	0/1	intergenic_region	MODIFIER	TSLP-LOC100684423	607671-100684423	intergenic_region	607671-100684423		n.1553256C>T
3	1557462	G	A	0/1	intergenic_region	MODIFIER	TSLP-LOC100684423	607671-100684423	intergenic_region	607671-100684423		n.1557462G>A
3	1561097	T	G	0/1	intergenic_region	MODIFIER	TSLP-LOC100684423	607671-100684423	intergenic_region	607671-100684423		n.1561097T>G
3	1562825	G	T	0/1	intergenic_region	MODIFIER	TSLP-LOC100684423	607671-100684423	intergenic_region	607671-100684423		n.1562825G>T
3	1572930	G	A	0/1	intergenic_region	MODIFIER	TSLP-LOC100684423	607671-100684423	intergenic_region	607671-100684423		n.1572930G>A
3	1579310	G	GTAC	0/1	intergenic_region	MODIFIER	TSLP-LOC100684423	607671-100684423	intergenic_region	607671-100684423		n.1579310_1579311insTAC
3	1581576	T	A	0/1	intergenic_region	MODIFIER	TSLP-LOC100684423	607671-100684423	intergenic_region	607671-100684423		n.1581576T>A
3	1584563	A	G	0/1	intergenic_region	MODIFIER	TSLP-LOC100684423	607671-100684423	intergenic_region	607671-100684423		n.1584563A>G
3	1592722	G	A	0/1	intergenic_region	MODIFIER	TSLP-LOC100684423	607671-100684423	intergenic_region	607671-100684423		n.1592722G>A
3	1601843	T	C	0/1	intergenic_region	MODIFIER	TSLP-LOC100684423	607671-100684423	intergenic_region	607671-100684423		n.1601843T>C
3	1602880	A	G	0/1	intergenic_region	MODIFIER	TSLP-LOC100684423	607671-100684423	intergenic_region	607671-100684423		n.1602880A>G
3	1618973	A	G	0/1	upstream_gene_variant	MODIFIER	LOC100684423	100684423	transcript	100684423	pseudogene	n.-772A>G
3	1619303	C	A	0/1	upstream_gene_variant	MODIFIER	LOC100684423	100684423	transcript	100684423	pseudogene	n.-442C>A
3	1620243	G	A	0/1	intron_variant	MODIFIER	LOC100684423	100684423	transcript	100684423	pseudogene	n.68+431G>A
3	1620639	G	A	0/1	intron_variant	MODIFIER	LOC100684423	100684423	transcript	100684423	pseudogene	n.68+827G>A
3	1623464	C	T	0/1	intron_variant	MODIFIER	LOC100684423	100684423	transcript	100684423	pseudogene	n.69-3199C>T
3	1624600	G	A	0/1	intron_variant	MODIFIER	LOC100684423	100684423	transcript	100684423	pseudogene	n.69-2063G>A
3	1625693	GAGCTGGAAGCCCT	G	0/1	intron_variant	MODIFIER	LOC100684423	100684423	transcript	100684423	pseudogene	n.69-969_69-957delAGCTGGAAGCCCT
3	1639478	G	A	0/1	intergenic_region	MODIFIER	LOC100684423-SLC25A46	100684423-488876	intergenic_region	100684423-488876		n.1639478G>A
3	1644672	C	T	0/1	intergenic_region	MODIFIER	LOC100684423-SLC25A46	100684423-488876	intergenic_region	100684423-488876		n.1644672C>T
3	1647448	C	T	0/1	intergenic_region	MODIFIER	LOC100684423-SLC25A46	100684423-488876	intergenic_region	100684423-488876		n.1647448C>T
3	1648405	G	A	0/1	intergenic_region	MODIFIER	LOC100684423-SLC25A46	100684423-488876	intergenic_region	100684423-488876		n.1648405G>A
3	1655193	G	A	0/1	intergenic_region	MODIFIER	LOC100684423-SLC25A46	100684423-488876	intergenic_region	100684423-488876		n.1655193G>A
3	1659692	A	ATATCATC	0/1	intergenic_region	MODIFIER	LOC100684423-SLC25A46	100684423-488876	intergenic_region	100684423-488876		n.1659692_1659693insTATCATC
3	1659694	A	T	0/1	intergenic_region	MODIFIER	LOC100684423-SLC25A46	100684423-488876	intergenic_region	100684423-488876		n.1659694A>T
3	1659696	AGTTT	A	0/1	intergenic_region	MODIFIER	LOC100684423-SLC25A46	100684423-488876	intergenic_region	100684423-488876		n.1659697_1659700delGTTT
3	1664891	C	G	0/1	intergenic_region	MODIFIER	LOC100684423-SLC25A46	100684423-488876	intergenic_region	100684423-488876		n.1664891C>G
3	1672643	A	T	0/1	intergenic_region	MODIFIER	LOC100684423-SLC25A46	100684423-488876	intergenic_region	100684423-488876		n.1672643A>T
3	1677885	T	A	0/1	intergenic_region	MODIFIER	LOC100684423-SLC25A46	100684423-488876	intergenic_region	100684423-488876		n.1677885T>A
3	1682166	G	A	0/1	intergenic_region	MODIFIER	LOC100684423-SLC25A46	100684423-488876	intergenic_region	100684423-488876		n.1682166G>A
3	1685261	GCTGT	G	0/1	intergenic_region	MODIFIER	LOC100684423-SLC25A46	100684423-488876	intergenic_region	100684423-488876		n.1685262_1685265delCTGT
3	1685297	A	G	0/1	intergenic_region	MODIFIER	LOC100684423-SLC25A46	100684423-488876	intergenic_region	100684423-488876		n.1685297A>G
3	1694517	CT	C	0/1	intergenic_region	MODIFIER	LOC100684423-SLC25A46	100684423-488876	intergenic_region	100684423-488876		n.1694518delT
3	1703500	C	T	0/1	3_prime_UTR_variant	MODIFIER	SLC25A46	488876	transcript	XM_014112029.2	protein_coding	c.*111G>A
3	1719029	G	A	0/1	intron_variant	MODIFIER	LOC106558493	106558493	transcript	XR_001315661.2	pseudogene	n.190-602C>T
3	1734797	A	T	0/1	intron_variant	MODIFIER	TMEM232	100684579	transcript	XM_022416533.1	protein_coding	c.-18+3696A>T
3	1735886	A	C	0/1	intron_variant	MODIFIER	TMEM232	100684579	transcript	XM_022416533.1	protein_coding	c.-18+4785A>C
3	1741311	G	A	0/1	intron_variant	MODIFIER	TMEM232	100684579	transcript	XM_022416533.1	protein_coding	c.-17-3791G>A
3	1741556	G	T	0/1	intron_variant	MODIFIER	TMEM232	100684579	transcript	XM_022416533.1	protein_coding	c.-17-3546G>T
3	1746776	T	G	0/1	intron_variant	MODIFIER	TMEM232	100684579	transcript	XM_022416533.1	protein_coding	c.119+1539T>G
3	1748192	G	A	0/1	intron_variant	MODIFIER	TMEM232	100684579	transcript	XM_022416533.1	protein_coding	c.119+2955G>A
3	1748830	C	G	0/1	intron_variant	MODIFIER	TMEM232	100684579	transcript	XM_022416533.1	protein_coding	c.119+3593C>G
3	1751656	GTCCACAT	G	0/1	intron_variant	MODIFIER	TMEM232	100684579	transcript	XM_022416533.1	protein_coding	c.119+6420_119+6426delTCCACAT
3	1762094	A	AAGACCT	0/1	intron_variant	MODIFIER	TMEM232	100684579	transcript	XM_022416533.1	protein_coding	c.338-220_338-219insAGACCT
3	1764421	G	C	0/1	intron_variant	MODIFIER	TMEM232	100684579	transcript	XM_022416533.1	protein_coding	c.495+1950G>C
3	1769198	C	CT	0/1	intron_variant	MODIFIER	TMEM232	100684579	transcript	XM_022416533.1	protein_coding	c.596-886_596-885insT
3	1782185	G	A	0/1	intron_variant	MODIFIER	TMEM232	100684579	transcript	XM_022416533.1	protein_coding	c.917+4364G>A
3	1784437	G	A	0/1	intron_variant	MODIFIER	TMEM232	100684579	transcript	XM_022416533.1	protein_coding	c.918-3678G>A
3	1796372	CA	C	0/1	intron_variant	MODIFIER	TMEM232	100684579	transcript	XM_022416533.1	protein_coding	c.1294+6845delA
3	1801945	C	T	0/1	intron_variant	MODIFIER	TMEM232	100684579	transcript	XM_022416533.1	protein_coding	c.1295-12281C>T
3	1811696	C	A	0/1	intron_variant	MODIFIER	TMEM232	100684579	transcript	XM_022416533.1	protein_coding	c.1295-2530C>A
3	1829659	TTTGA	T	0/1	intron_variant	MODIFIER	TMEM232	100684579	transcript	XM_022416533.1	protein_coding	c.1474-1600_1474-1597delTTGA
3	1837106	ATT	A	0/1	downstream_gene_variant	MODIFIER	TMEM232	100684579	transcript	XM_022416533.1	protein_coding	c.*3570_*3571delTT
3	1876439	G	A	0/1	intron_variant	MODIFIER	LOC106558507	106558507	transcript	XR_001315680.2	pseudogene	n.365-1848C>T
3	1883446	C	T	0/1	intron_variant	MODIFIER	LOC106558507	106558507	transcript	XR_001315680.2	pseudogene	n.365-8855G>A
3	1897911	G	T	0/1	intron_variant	MODIFIER	LOC106558507	106558507	transcript	XR_001315680.2	pseudogene	n.365-23320C>A
3	1898002	T	A	0/1	intron_variant	MODIFIER	LOC106558507	106558507	transcript	XR_001315680.2	pseudogene	n.365-23411A>T
3	1899111	TTC	T	0/1	intron_variant	MODIFIER	LOC106558507	106558507	transcript	XR_001315680.2	pseudogene	n.365-24522_365-24521delGA
3	1922668	GT	G	0/1	intron_variant	MODIFIER	LOC106558507	106558507	transcript	XR_001315680.2	pseudogene	n.364+12290delA
3	1934191	TCTGCA	T	0/1	downstream_gene_variant	MODIFIER	LOC106558507	106558507	transcript	XR_002624640.1	pseudogene	n.*534_*538delTGCAG
3	2000164	C	T	0/1	intergenic_region	MODIFIER	LOC106558507-LOC111095337	106558507-111095337	intergenic_region	106558507-111095337		n.2000164C>T
3	2007725	C	T	0/1	intergenic_region	MODIFIER	LOC106558507-LOC111095337	106558507-111095337	intergenic_region	106558507-111095337		n.2007725C>T
3	2008092	C	T	0/1	intergenic_region	MODIFIER	LOC106558507-LOC111095337	106558507-111095337	intergenic_region	106558507-111095337		n.2008092C>T
3	2017178	C	T	0/1	intergenic_region	MODIFIER	LOC106558507-LOC111095337	106558507-111095337	intergenic_region	106558507-111095337		n.2017178C>T
3	2018712	C	T	0/1	intergenic_region	MODIFIER	LOC106558507-LOC111095337	106558507-111095337	intergenic_region	106558507-111095337		n.2018712C>T
3	2023577	C	T	0/1	intergenic_region	MODIFIER	LOC106558507-LOC111095337	106558507-111095337	intergenic_region	106558507-111095337		n.2023577C>T
3	2029332	T	C	0/1	intergenic_region	MODIFIER	LOC106558507-LOC111095337	106558507-111095337	intergenic_region	106558507-111095337		n.2029332T>C
3	2046992	T	G	0/1	intergenic_region	MODIFIER	LOC106558507-LOC111095337	106558507-111095337	intergenic_region	106558507-111095337		n.2046992T>G
3	2047731	A	T	0/1	intergenic_region	MODIFIER	LOC106558507-LOC111095337	106558507-111095337	intergenic_region	106558507-111095337		n.2047731A>T
3	2053136	C	T	0/1	intergenic_region	MODIFIER	LOC106558507-LOC111095337	106558507-111095337	intergenic_region	106558507-111095337		n.2053136C>T
3	2060970	G	GAATAAT	0/1	intergenic_region	MODIFIER	LOC106558507-LOC111095337	106558507-111095337	intergenic_region	106558507-111095337		n.2060970_2060971insAATAAT
3	2062140	A	C	0/1	intergenic_region	MODIFIER	LOC106558507-LOC111095337	106558507-111095337	intergenic_region	106558507-111095337		n.2062140A>C
3	2076515	C	G	0/1	upstream_gene_variant	MODIFIER	LOC111095337	111095337	transcript	XR_002625431.1	pseudogene	n.-3931G>C
3	2077676	G	A	0/1	intergenic_region	MODIFIER	LOC111095337-LOC100684652	111095337-100684652	intergenic_region	111095337-100684652		n.2077676G>A
3	2107045	G	A	0/1	intergenic_region	MODIFIER	LOC111095337-LOC100684652	111095337-100684652	intergenic_region	111095337-100684652		n.2107045G>A
3	2124223	AAT	A	0/1	intergenic_region	MODIFIER	LOC111095337-LOC100684652	111095337-100684652	intergenic_region	111095337-100684652		n.2124224_2124225delAT
3	2130832	C	T	0/1	intergenic_region	MODIFIER	LOC111095337-LOC100684652	111095337-100684652	intergenic_region	111095337-100684652		n.2130832C>T
3	2142256	C	G	0/1	intergenic_region	MODIFIER	LOC111095337-LOC100684652	111095337-100684652	intergenic_region	111095337-100684652		n.2142256C>G
3	2145140	G	A	0/1	intergenic_region	MODIFIER	LOC111095337-LOC100684652	111095337-100684652	intergenic_region	111095337-100684652		n.2145140G>A
3	2145976	AT	A	0/1	intergenic_region	MODIFIER	LOC111095337-LOC100684652	111095337-100684652	intergenic_region	111095337-100684652		n.2145977delT
3	2149723	C	A	0/1	upstream_gene_variant	MODIFIER	LOC100684652	100684652	transcript	100684652	pseudogene	n.-3201C>A
3	2162734	C	A	0/1	downstream_gene_variant	MODIFIER	LOC100684652	100684652	transcript	100684652	pseudogene	n.*3575C>A
3	2167051	C	A	0/1	intergenic_region	MODIFIER	LOC100684652-LOC111095033	100684652-111095033	intergenic_region	100684652-111095033		n.2167051C>A
3	2169355	T	A	0/1	intergenic_region	MODIFIER	LOC100684652-LOC111095033	100684652-111095033	intergenic_region	100684652-111095033		n.2169355T>A
3	2188162	G	A	0/1	intergenic_region	MODIFIER	LOC100684652-LOC111095033	100684652-111095033	intergenic_region	100684652-111095033		n.2188162G>A
3	2203072	C	T	0/1	intergenic_region	MODIFIER	LOC100684652-LOC111095033	100684652-111095033	intergenic_region	100684652-111095033		n.2203072C>T
3	2206222	G	A	0/1	intergenic_region	MODIFIER	LOC100684652-LOC111095033	100684652-111095033	intergenic_region	100684652-111095033		n.2206222G>A
3	2206648	G	T	0/1	intergenic_region	MODIFIER	LOC100684652-LOC111095033	100684652-111095033	intergenic_region	100684652-111095033		n.2206648G>T
3	2207511	G	A	0/1	intergenic_region	MODIFIER	LOC100684652-LOC111095033	100684652-111095033	intergenic_region	100684652-111095033		n.2207511G>A
3	2207687	G	T	0/1	intergenic_region	MODIFIER	LOC100684652-LOC111095033	100684652-111095033	intergenic_region	100684652-111095033		n.2207687G>T
3	2217921	G	T	0/1	intergenic_region	MODIFIER	LOC100684652-LOC111095033	100684652-111095033	intergenic_region	100684652-111095033		n.2217921G>T
3	2218441	G	A	0/1	intergenic_region	MODIFIER	LOC100684652-LOC111095033	100684652-111095033	intergenic_region	100684652-111095033		n.2218441G>A
3	2220375	C	G	0/1	intergenic_region	MODIFIER	LOC100684652-LOC111095033	100684652-111095033	intergenic_region	100684652-111095033		n.2220375C>G
3	2222265	G	A	0/1	intergenic_region	MODIFIER	LOC100684652-LOC111095033	100684652-111095033	intergenic_region	100684652-111095033		n.2222265G>A
3	2226933	C	T	0/1	intergenic_region	MODIFIER	LOC100684652-LOC111095033	100684652-111095033	intergenic_region	100684652-111095033		n.2226933C>T
3	2228215	C	T	0/1	intergenic_region	MODIFIER	LOC100684652-LOC111095033	100684652-111095033	intergenic_region	100684652-111095033		n.2228215C>T
3	2231778	G	A	0/1	intergenic_region	MODIFIER	LOC100684652-LOC111095033	100684652-111095033	intergenic_region	100684652-111095033		n.2231778G>A
3	2235277	C	T	0/1	intergenic_region	MODIFIER	LOC100684652-LOC111095033	100684652-111095033	intergenic_region	100684652-111095033		n.2235277C>T
3	2249520	C	T	0/1	intergenic_region	MODIFIER	LOC100684652-LOC111095033	100684652-111095033	intergenic_region	100684652-111095033		n.2249520C>T
3	2266399	C	T	0/1	non_coding_transcript_exon_variant	MODIFIER	LOC111095030	111095030	transcript	XR_002624645.1	pseudogene	n.1968G>A
3	2270181	G	A	0/1	upstream_gene_variant	MODIFIER	LOC111095030	111095030	transcript	XR_002624645.1	pseudogene	n.-775C>T
3	2273805	A	G	0/1	upstream_gene_variant	MODIFIER	LOC111095030	111095030	transcript	XR_002624645.1	pseudogene	n.-4399T>C
3	2274519	T	C	0/1	downstream_gene_variant	MODIFIER	LOC111095033	111095033	transcript	XR_002624647.1	pseudogene	n.*3689T>C
3	2274855	G	T	0/1	downstream_gene_variant	MODIFIER	LOC111095033	111095033	transcript	XR_002624647.1	pseudogene	n.*4025G>T
3	2276582	C	T	0/1	intergenic_region	MODIFIER	LOC111095033-LOC111095338	111095033-111095338	intergenic_region	111095033-111095338		n.2276582C>T
3	2278605	C	G	0/1	intergenic_region	MODIFIER	LOC111095033-LOC111095338	111095033-111095338	intergenic_region	111095033-111095338		n.2278605C>G
3	2279548	C	G	0/1	intergenic_region	MODIFIER	LOC111095033-LOC111095338	111095033-111095338	intergenic_region	111095033-111095338		n.2279548C>G
3	2282191	G	A	0/1	intergenic_region	MODIFIER	LOC111095033-LOC111095338	111095033-111095338	intergenic_region	111095033-111095338		n.2282191G>A
3	2282503	A	C	0/1	intergenic_region	MODIFIER	LOC111095033-LOC111095338	111095033-111095338	intergenic_region	111095033-111095338		n.2282503A>C
3	2289571	G	A	0/1	intergenic_region	MODIFIER	LOC111095033-LOC111095338	111095033-111095338	intergenic_region	111095033-111095338		n.2289571G>A
3	2291827	C	T	0/1	intergenic_region	MODIFIER	LOC111095033-LOC111095338	111095033-111095338	intergenic_region	111095033-111095338		n.2291827C>T
3	2292865	G	A	0/1	non_coding_transcript_exon_variant	MODIFIER	LOC111095338	111095338	transcript	XR_002625432.1	pseudogene	n.1816C>T
3	2312657	GC	G	0/1	intergenic_region	MODIFIER	LOC111095338-MAN2A1	111095338-488878	intergenic_region	111095338-488878		n.2312658delC
3	2313390	G	A	0/1	intergenic_region	MODIFIER	LOC111095338-MAN2A1	111095338-488878	intergenic_region	111095338-488878		n.2313390G>A
3	2316471	C	T	0/1	intergenic_region	MODIFIER	LOC111095338-MAN2A1	111095338-488878	intergenic_region	111095338-488878		n.2316471C>T
3	2316613	C	T	0/1	intergenic_region	MODIFIER	LOC111095338-MAN2A1	111095338-488878	intergenic_region	111095338-488878		n.2316613C>T
3	2318231	T	C	0/1	intergenic_region	MODIFIER	LOC111095338-MAN2A1	111095338-488878	intergenic_region	111095338-488878		n.2318231T>C
3	2339484	G	A	0/1	intergenic_region	MODIFIER	LOC111095338-MAN2A1	111095338-488878	intergenic_region	111095338-488878		n.2339484G>A
3	2340975	C	T	0/1	3_prime_UTR_variant	MODIFIER	MAN2A1	488878	transcript	XM_022416581.1	protein_coding	c.*2139G>A
3	2346501	G	T	0/1	intron_variant	MODIFIER	MAN2A1	488878	transcript	XM_022416581.1	protein_coding	c.3028-1971C>A
3	2367039	C	T	0/1	intron_variant	MODIFIER	MAN2A1	488878	transcript	XM_022416581.1	protein_coding	c.2423-2984G>A
3	2367980	G	A	0/1	intron_variant	MODIFIER	MAN2A1	488878	transcript	XM_022416581.1	protein_coding	c.2423-3925C>T
3	2375097	G	A	0/1	intron_variant	MODIFIER	MAN2A1	488878	transcript	XM_022416581.1	protein_coding	c.2422+2179C>T
3	2389372	A	G	0/1	intron_variant	MODIFIER	MAN2A1	488878	transcript	XM_022416581.1	protein_coding	c.1800-6050T>C
3	2389374	C	T	0/1	intron_variant	MODIFIER	MAN2A1	488878	transcript	XM_022416581.1	protein_coding	c.1800-6052G>A
3	2389727	G	GTGGGGTT	0/1	intron_variant	MODIFIER	MAN2A1	488878	transcript	XM_022416581.1	protein_coding	c.1800-6406_1800-6405insAACCCCA
3	2389728	C	CCGGGCAGAGCACGGGGACAGT	0/1	intron_variant	MODIFIER	MAN2A1	488878	transcript	XM_022416581.1	protein_coding	c.1800-6407_1800-6406insACTGTCCCCGTGCTCTGCCCG
3	2390739	T	C	0/1	intron_variant	MODIFIER	MAN2A1	488878	transcript	XM_022416581.1	protein_coding	c.1800-7417A>G
3	2397002	T	G	0/1	intron_variant	MODIFIER	MAN2A1	488878	transcript	XM_022416581.1	protein_coding	c.1800-13680A>C
3	2408186	C	T	0/1	intron_variant	MODIFIER	MAN2A1	488878	transcript	XM_022416581.1	protein_coding	c.1799+2811G>A
3	2409746	A	AG	0/1	intron_variant	MODIFIER	MAN2A1	488878	transcript	XM_022416581.1	protein_coding	c.1799+1250_1799+1251insC
3	2465631	T	G	0/1	intron_variant	MODIFIER	MAN2A1	488878	transcript	XM_022416581.1	protein_coding	c.392-5114A>C
3	2477861	A	AT	0/1	upstream_gene_variant	MODIFIER	MAN2A1	488878	transcript	XM_022416581.1	protein_coding	c.-427_-426insA
3	2484000	C	T	0/1	intergenic_region	MODIFIER	MAN2A1-LOC111095042	488878-111095042	intergenic_region	488878-111095042		n.2484000C>T
3	2484782	T	G	0/1	intergenic_region	MODIFIER	MAN2A1-LOC111095042	488878-111095042	intergenic_region	488878-111095042		n.2484782T>G
3	2486425	G	C	0/1	intergenic_region	MODIFIER	MAN2A1-LOC111095042	488878-111095042	intergenic_region	488878-111095042		n.2486425G>C
3	2490261	G	A	0/1	intergenic_region	MODIFIER	MAN2A1-LOC111095042	488878-111095042	intergenic_region	488878-111095042		n.2490261G>A
3	2490344	A	G	0/1	intergenic_region	MODIFIER	MAN2A1-LOC111095042	488878-111095042	intergenic_region	488878-111095042		n.2490344A>G
3	2494258	G	T	0/1	intergenic_region	MODIFIER	MAN2A1-LOC111095042	488878-111095042	intergenic_region	488878-111095042		n.2494258G>T
3	2499415	T	C	0/1	intergenic_region	MODIFIER	MAN2A1-LOC111095042	488878-111095042	intergenic_region	488878-111095042		n.2499415T>C
3	2504656	G	A	0/1	intergenic_region	MODIFIER	MAN2A1-LOC111095042	488878-111095042	intergenic_region	488878-111095042		n.2504656G>A
3	2575477	G	T	0/1	upstream_gene_variant	MODIFIER	LOC111095042	111095042	transcript	XR_002624676.1	pseudogene	n.-1744C>A
3	2579275	C	A	0/1	intergenic_region	MODIFIER	LOC111095042-LOC102155937	111095042-102155937	intergenic_region	111095042-102155937		n.2579275C>A
3	2601378	T	C	0/1	intergenic_region	MODIFIER	LOC111095042-LOC102155937	111095042-102155937	intergenic_region	111095042-102155937		n.2601378T>C
3	2602050	C	A	0/1	intergenic_region	MODIFIER	LOC111095042-LOC102155937	111095042-102155937	intergenic_region	111095042-102155937		n.2602050C>A
3	2611911	T	C	0/1	intergenic_region	MODIFIER	LOC111095042-LOC102155937	111095042-102155937	intergenic_region	111095042-102155937		n.2611911T>C
3	2651311	G	A	0/1	intergenic_region	MODIFIER	LOC111095042-LOC102155937	111095042-102155937	intergenic_region	111095042-102155937		n.2651311G>A
3	2652813	G	A	0/1	intergenic_region	MODIFIER	LOC111095042-LOC102155937	111095042-102155937	intergenic_region	111095042-102155937		n.2652813G>A
3	2687071	C	T	0/1	downstream_gene_variant	MODIFIER	LOC102155937	102155937	transcript	XR_002624655.1	pseudogene	n.*361G>A
3	2726163	C	A	0/1	intron_variant	MODIFIER	LOC102155937	102155937	transcript	XR_001315689.2	pseudogene	n.146+1597G>T
3	2740978	G	T	0/1	intron_variant	MODIFIER	PJA2	479143	transcript	XM_022416584.1	protein_coding	c.-83-10140G>T
3	2745688	C	T	0/1	intron_variant	MODIFIER	PJA2	479143	transcript	XM_022416584.1	protein_coding	c.-83-5430C>T
3	2760056	T	C	0/1	intron_variant	MODIFIER	PJA2	479143	transcript	XM_022416584.1	protein_coding	c.1287-4263T>C
3	2772012	G	A	0/1	intron_variant	MODIFIER	PJA2	479143	transcript	XM_022416584.1	protein_coding	c.1473-4654G>A
3	2782008	T	G	0/1	intron_variant	MODIFIER	PJA2	479143	transcript	XM_022416584.1	protein_coding	c.1770+33T>G
3	2811227	G	C	0/1	intergenic_region	MODIFIER	PJA2-LOC100684913	479143-100684913	intergenic_region	479143-100684913		n.2811227G>C
3	2817854	G	A	0/1	downstream_gene_variant	MODIFIER	LOC100684913	100684913	transcript	100684913	pseudogene	n.*92G>A
3	2819961	G	A	0/1	downstream_gene_variant	MODIFIER	LOC100684913	100684913	transcript	100684913	pseudogene	n.*2199G>A
3	2837421	C	T	0/1	intergenic_region	MODIFIER	LOC100684913-LOC102151979	100684913-102151979	intergenic_region	100684913-102151979		n.2837421C>T
3	2845686	G	T	0/1	upstream_gene_variant	MODIFIER	LOC102151979	102151979	transcript	XM_005618215.1	protein_coding	c.-4C>A
3	2852494	C	T	0/1	intergenic_region	MODIFIER	LOC102151979-FER	102151979-403754	intergenic_region	102151979-403754		n.2852494C>T
3	2873120	A	G	0/1	intron_variant	MODIFIER	FER	403754	transcript	NM_001003141.1	protein_coding	c.2204-3789T>C
3	2877399	A	G	0/1	intron_variant	MODIFIER	FER	403754	transcript	NM_001003141.1	protein_coding	c.2204-8068T>C
3	2889649	G	A	0/1	intron_variant	MODIFIER	FER	403754	transcript	NM_001003141.1	protein_coding	c.2049-1373C>T
3	2897083	G	A	0/1	intron_variant	MODIFIER	FER	403754	transcript	NM_001003141.1	protein_coding	c.2049-8807C>T
3	2914072	G	A	0/1	intron_variant	MODIFIER	FER	403754	transcript	NM_001003141.1	protein_coding	c.2049-25796C>T
3	2916223	A	T	0/1	intron_variant	MODIFIER	FER	403754	transcript	NM_001003141.1	protein_coding	c.2049-27947T>A
3	2919218	C	T	0/1	intron_variant	MODIFIER	FER	403754	transcript	NM_001003141.1	protein_coding	c.2049-30942G>A
3	2919677	A	G	0/1	intron_variant	MODIFIER	FER	403754	transcript	NM_001003141.1	protein_coding	c.2049-31401T>C
3	2930668	C	T	0/1	intron_variant	MODIFIER	FER	403754	transcript	NM_001003141.1	protein_coding	c.2048+41940G>A
3	2944695	TA	T	0/1	intron_variant	MODIFIER	FER	403754	transcript	NM_001003141.1	protein_coding	c.2048+27912delT
3	2954128	C	T	0/1	intron_variant	MODIFIER	FER	403754	transcript	NM_001003141.1	protein_coding	c.2048+18480G>A
3	2965950	GTATC	G	0/1	intron_variant	MODIFIER	FER	403754	transcript	NM_001003141.1	protein_coding	c.2048+6654_2048+6657delGATA
3	2970704	C	T	0/1	intron_variant	MODIFIER	FER	403754	transcript	NM_001003141.1	protein_coding	c.2048+1904G>A
3	2976719	C	T	0/1	intron_variant	MODIFIER	FER	403754	transcript	NM_001003141.1	protein_coding	c.1925-3988G>A
3	2978895	C	T	0/1	intron_variant	MODIFIER	FER	403754	transcript	NM_001003141.1	protein_coding	c.1925-6164G>A
3	2985623	T	C	0/1	intron_variant	MODIFIER	FER	403754	transcript	NM_001003141.1	protein_coding	c.1925-12892A>G
3	3001194	G	A	0/1	intron_variant	MODIFIER	FER	403754	transcript	NM_001003141.1	protein_coding	c.1924+14756C>T
3	3005288	G	T	0/1	intron_variant	MODIFIER	FER	403754	transcript	NM_001003141.1	protein_coding	c.1924+10662C>A
3	3007948	A	G	0/1	intron_variant	MODIFIER	FER	403754	transcript	NM_001003141.1	protein_coding	c.1924+8002T>C
3	3025182	C	T	0/1	intron_variant	MODIFIER	FER	403754	transcript	NM_001003141.1	protein_coding	c.1713+1154G>A
3	3026942	C	T	0/1	intron_variant	MODIFIER	FER	403754	transcript	NM_001003141.1	protein_coding	c.1657-550G>A
3	3036465	T	TACTCA	0/1	intron_variant	MODIFIER	FER	403754	transcript	NM_001003141.1	protein_coding	c.1657-10074_1657-10073insTGAGT
3	3050842	C	T	0/1	intron_variant	MODIFIER	FER	403754	transcript	NM_001003141.1	protein_coding	c.1657-24450G>A
3	3056727	T	C	0/1	intron_variant	MODIFIER	FER	403754	transcript	NM_001003141.1	protein_coding	c.1657-30335A>G
3	3082570	T	C	0/1	intron_variant	MODIFIER	FER	403754	transcript	NM_001003141.1	protein_coding	c.1656+5249A>G
3	3087180	G	A	0/1	intron_variant	MODIFIER	FER	403754	transcript	NM_001003141.1	protein_coding	c.1656+639C>T
3	3092366	A	T	0/1	intron_variant	MODIFIER	FER	403754	transcript	NM_001003141.1	protein_coding	c.1534-4425T>A
3	3095851	A	C	0/1	intron_variant	MODIFIER	FER	403754	transcript	NM_001003141.1	protein_coding	c.1533+2169T>G
3	3103428	C	T	0/1	intron_variant	MODIFIER	FER	403754	transcript	NM_001003141.1	protein_coding	c.1330-5205G>A
3	3123566	G	C	0/1	intron_variant	MODIFIER	FER	403754	transcript	NM_001003141.1	protein_coding	c.1237-13535C>G
3	3144086	C	T	0/1	intron_variant	MODIFIER	FER	403754	transcript	NM_001003141.1	protein_coding	c.1236+25114G>A
3	3148777	G	GAA	0/1	intron_variant	MODIFIER	FER	403754	transcript	NM_001003141.1	protein_coding	c.1236+20422_1236+20423insTT
3	3152893	T	A	0/1	intron_variant	MODIFIER	FER	403754	transcript	NM_001003141.1	protein_coding	c.1236+16307A>T
3	3154790	C	A	0/1	intron_variant	MODIFIER	FER	403754	transcript	NM_001003141.1	protein_coding	c.1236+14410G>T
3	3156082	A	AC	0/1	intron_variant	MODIFIER	FER	403754	transcript	NM_001003141.1	protein_coding	c.1236+13117_1236+13118insG
3	3159967	C	T	0/1	intron_variant	MODIFIER	FER	403754	transcript	NM_001003141.1	protein_coding	c.1236+9233G>A
3	3167721	T	G	0/1	intron_variant	MODIFIER	FER	403754	transcript	NM_001003141.1	protein_coding	c.1236+1479A>C
3	3178111	A	T	0/1	intron_variant	MODIFIER	FER	403754	transcript	NM_001003141.1	protein_coding	c.1046+2802T>A
3	3182628	T	C	0/1	intron_variant	MODIFIER	FER	403754	transcript	NM_001003141.1	protein_coding	c.924-1593A>G
3	3183228	G	A	0/1	intron_variant	MODIFIER	FER	403754	transcript	NM_001003141.1	protein_coding	c.924-2193C>T
3	3187194	C	T	0/1	intron_variant	MODIFIER	FER	403754	transcript	NM_001003141.1	protein_coding	c.924-6159G>A
3	3188968	A	C	0/1	intron_variant	MODIFIER	FER	403754	transcript	NM_001003141.1	protein_coding	c.923+6055T>G
3	3194274	G	A	0/1	downstream_gene_variant	MODIFIER	FER	403754	transcript	XM_022415888.1	protein_coding	c.*15931C>T
3	3202240	G	C	0/1	intron_variant	MODIFIER	FER	403754	transcript	NM_001003141.1	protein_coding	c.482-3589C>G
3	3216706	C	T	0/1	intron_variant	MODIFIER	FER	403754	transcript	NM_001003141.1	protein_coding	c.481+3028G>A
3	3228618	A	G	0/1	intron_variant	MODIFIER	FER	403754	transcript	NM_001003141.1	protein_coding	c.208-2656T>C
3	3230157	G	A	0/1	intron_variant	MODIFIER	FER	403754	transcript	NM_001003141.1	protein_coding	c.208-4195C>T
3	3239758	C	T	0/1	intron_variant	MODIFIER	FER	403754	transcript	NM_001003141.1	protein_coding	c.207+9966G>A
3	3240877	T	C	0/1	intron_variant	MODIFIER	FER	403754	transcript	NM_001003141.1	protein_coding	c.207+8847A>G
3	3246452	A	T	0/1	intron_variant	MODIFIER	FER	403754	transcript	NM_001003141.1	protein_coding	c.207+3272T>A
3	3263349	C	T	0/1	intron_variant	MODIFIER	FER	403754	transcript	NM_001003141.1	protein_coding	c.-61+7685G>A
3	3281718	A	G	0/1	intron_variant	MODIFIER	FER	403754	transcript	NM_001003141.1	protein_coding	c.-206-10539T>C
3	3282813	T	G	0/1	intron_variant	MODIFIER	FER	403754	transcript	NM_001003141.1	protein_coding	c.-206-11634A>C
3	3291167	G	A	0/1	intron_variant	MODIFIER	FER	403754	transcript	NM_001003141.1	protein_coding	c.-207+4726C>T
3	3298264	T	C	0/1	upstream_gene_variant	MODIFIER	FER	403754	transcript	NM_001003141.1	protein_coding	c.-48334A>G
3	3309291	G	A	0/1	intergenic_region	MODIFIER	FER-LOC111095044	403754-111095044	intergenic_region	403754-111095044		n.3309291G>A
3	3309470	C	CT	0/1	intergenic_region	MODIFIER	FER-LOC111095044	403754-111095044	intergenic_region	403754-111095044		n.3309470_3309471insT
3	3312857	T	C	0/1	intron_variant	MODIFIER	LOC111095044	111095044	transcript	XR_002624683.1	pseudogene	n.271-1919A>G
3	3312859	A	G	0/1	intron_variant	MODIFIER	LOC111095044	111095044	transcript	XR_002624683.1	pseudogene	n.271-1921T>C
3	3344405	T	A	0/1	intergenic_region	MODIFIER	LOC111095044-LOC111095048	111095044-111095048	intergenic_region	111095044-111095048		n.3344405T>A
3	3348147	C	T	0/1	intergenic_region	MODIFIER	LOC111095044-LOC111095048	111095044-111095048	intergenic_region	111095044-111095048		n.3348147C>T
3	3384131	G	A	0/1	intergenic_region	MODIFIER	LOC111095044-LOC111095048	111095044-111095048	intergenic_region	111095044-111095048		n.3384131G>A
3	3403778	T	C	0/1	intergenic_region	MODIFIER	LOC111095044-LOC111095048	111095044-111095048	intergenic_region	111095044-111095048		n.3403778T>C
3	3406126	G	A	0/1	intergenic_region	MODIFIER	LOC111095044-LOC111095048	111095044-111095048	intergenic_region	111095044-111095048		n.3406126G>A
3	3412939	C	T	0/1	intergenic_region	MODIFIER	LOC111095044-LOC111095048	111095044-111095048	intergenic_region	111095044-111095048		n.3412939C>T
3	3414883	G	A	0/1	intergenic_region	MODIFIER	LOC111095044-LOC111095048	111095044-111095048	intergenic_region	111095044-111095048		n.3414883G>A
3	3418271	A	G	0/1	intergenic_region	MODIFIER	LOC111095044-LOC111095048	111095044-111095048	intergenic_region	111095044-111095048		n.3418271A>G
3	3443627	T	C	0/1	intergenic_region	MODIFIER	LOC111095044-LOC111095048	111095044-111095048	intergenic_region	111095044-111095048		n.3443627T>C
3	3447985	G	T	0/1	intergenic_region	MODIFIER	LOC111095044-LOC111095048	111095044-111095048	intergenic_region	111095044-111095048		n.3447985G>T
3	3453167	T	A	0/1	non_coding_transcript_exon_variant	MODIFIER	LOC111095048	111095048	transcript	XR_002624685.1	pseudogene	n.3378A>T
3	3474038	C	T	0/1	intron_variant	MODIFIER	LOC111095048	111095048	transcript	XR_002624685.1	pseudogene	n.259-17752G>A
3	3479472	G	A	0/1	intron_variant	MODIFIER	LOC111095048	111095048	transcript	XR_002624685.1	pseudogene	n.259-23186C>T
3	3498742	G	A	0/1	intron_variant	MODIFIER	LOC111095048	111095048	transcript	XR_002624685.1	pseudogene	n.258+10522C>T
3	3505637	T	C	0/1	intron_variant	MODIFIER	LOC111095048	111095048	transcript	XR_002624685.1	pseudogene	n.258+3627A>G
3	3518994	C	T	0/1	intron_variant	MODIFIER	LOC111095048	111095048	transcript	XR_002624685.1	pseudogene	n.142+6169G>A
3	3519747	A	G	0/1	intron_variant	MODIFIER	LOC111095048	111095048	transcript	XR_002624685.1	pseudogene	n.142+5416T>C
3	3522274	G	A	0/1	intron_variant	MODIFIER	LOC111095048	111095048	transcript	XR_002624685.1	pseudogene	n.142+2889C>T
3	3530138	CCTCT	C	0/1	upstream_gene_variant	MODIFIER	LOC111095048	111095048	transcript	XR_002624685.1	pseudogene	n.-4838_-4835delAGAG
3	3530396	C	A	0/1	downstream_gene_variant	MODIFIER	LOC111095339	111095339	transcript	XR_002625433.1	pseudogene	n.*326C>A
3	3545033	C	T	0/1	intergenic_region	MODIFIER	LOC100683636-FBXL17	100683636-608166	intergenic_region	100683636-608166		n.3545033C>T
3	3564904	T	A	0/1	intergenic_region	MODIFIER	LOC100683636-FBXL17	100683636-608166	intergenic_region	100683636-608166		n.3564904T>A
3	3568296	C	G	0/1	intergenic_region	MODIFIER	LOC100683636-FBXL17	100683636-608166	intergenic_region	100683636-608166		n.3568296C>G
3	3587129	T	C	0/1	intergenic_region	MODIFIER	LOC100683636-FBXL17	100683636-608166	intergenic_region	100683636-608166		n.3587129T>C
3	3614451	G	C	0/1	intron_variant	MODIFIER	FBXL17	608166	transcript	XM_014111633.1	protein_coding	c.179-3741G>C
3	3616311	T	C	0/1	intron_variant	MODIFIER	FBXL17	608166	transcript	XM_014111633.1	protein_coding	c.179-1881T>C
3	3625970	C	T	0/1	intron_variant	MODIFIER	FBXL17	608166	transcript	XM_014111633.1	protein_coding	c.609+3887C>T
3	3628254	G	A	0/1	intron_variant	MODIFIER	FBXL17	608166	transcript	XM_014111633.1	protein_coding	c.609+6171G>A
3	3629344	T	A	0/1	intron_variant	MODIFIER	FBXL17	608166	transcript	XM_014111633.1	protein_coding	c.609+7261T>A
3	3643466	C	A	0/1	intron_variant	MODIFIER	FBXL17	608166	transcript	XM_014111633.1	protein_coding	c.741+1400C>A
3	3648604	A	T	0/1	intron_variant	MODIFIER	FBXL17	608166	transcript	XM_014111633.1	protein_coding	c.741+6538A>T
3	3655719	A	T	0/1	intron_variant	MODIFIER	FBXL17	608166	transcript	XM_014111633.1	protein_coding	c.741+13653A>T
3	3656194	C	T	0/1	intron_variant	MODIFIER	FBXL17	608166	transcript	XM_014111633.1	protein_coding	c.741+14128C>T
3	3671223	G	T	0/1	intron_variant	MODIFIER	FBXL17	608166	transcript	XM_014111633.1	protein_coding	c.741+29157G>T
3	3684191	G	T	0/1	intron_variant	MODIFIER	FBXL17	608166	transcript	XM_014111633.1	protein_coding	c.741+42125G>T
3	3684198	C	A	0/1	intron_variant	MODIFIER	FBXL17	608166	transcript	XM_014111633.1	protein_coding	c.741+42132C>A
3	3698276	A	G	0/1	intron_variant	MODIFIER	FBXL17	608166	transcript	XM_014111633.1	protein_coding	c.742-51789A>G
3	3708860	ATTG	A	0/1	intron_variant	MODIFIER	FBXL17	608166	transcript	XM_014111633.1	protein_coding	c.742-41204_742-41202delTTG
3	3710625	T	C	0/1	intron_variant	MODIFIER	FBXL17	608166	transcript	XM_014111633.1	protein_coding	c.742-39440T>C
3	3721008	G	T	0/1	intron_variant	MODIFIER	FBXL17	608166	transcript	XM_014111633.1	protein_coding	c.742-29057G>T
3	3729057	A	G	0/1	intron_variant	MODIFIER	FBXL17	608166	transcript	XM_014111633.1	protein_coding	c.742-21008A>G
3	3764558	AATTT	A	0/1	intron_variant	MODIFIER	FBXL17	608166	transcript	XM_014111633.1	protein_coding	c.849+14387_849+14390delATTT
3	3804951	TC	T	0/1	intron_variant	MODIFIER	FBXL17	608166	transcript	XM_014111633.1	protein_coding	c.980+22940delC
3	3816833	T	A	0/1	intron_variant	MODIFIER	FBXL17	608166	transcript	XM_014111633.1	protein_coding	c.980+34821T>A
3	3845998	C	T	0/1	intron_variant	MODIFIER	FBXL17	608166	transcript	XM_014111633.1	protein_coding	c.980+63986C>T
3	3926748	A	C	0/1	intron_variant	MODIFIER	FBXL17	608166	transcript	XM_014111633.1	protein_coding	c.981-1060A>C
3	3951803	T	A	0/1	intron_variant	MODIFIER	FBXL17	608166	transcript	XM_014111633.1	protein_coding	c.1057+23919T>A
3	3983978	C	G	0/1	intron_variant	MODIFIER	FBXL17	608166	transcript	XM_014111633.1	protein_coding	c.1057+56094C>G
3	4056390	G	A	0/1	intron_variant	MODIFIER	FBXL17	608166	transcript	XM_014111633.1	protein_coding	c.1058-8377G>A
3	4064335	C	T	0/1	intron_variant	MODIFIER	FBXL17	608166	transcript	XM_014111633.1	protein_coding	c.1058-432C>T
3	4068794	G	A	0/1	intron_variant	MODIFIER	FBXL17	608166	transcript	XM_014111633.1	protein_coding	c.1200+3885G>A
3	4077388	C	T	0/1	intron_variant	MODIFIER	FBXL17	608166	transcript	XM_014111633.1	protein_coding	c.1201-5841C>T
3	4088075	C	T	0/1	downstream_gene_variant	MODIFIER	FBXL17	608166	transcript	XM_014111633.1	protein_coding	c.*4706C>T
3	4097485	G	C	0/1	intergenic_region	MODIFIER	FBXL17-LOC111095053	608166-111095053	intergenic_region	608166-111095053		n.4097485G>C
3	4114555	G	A	0/1	intron_variant	MODIFIER	LOC111095053	111095053	transcript	XR_002624693.1	pseudogene	n.774-76G>A
3	4128082	T	C	0/1	intergenic_region	MODIFIER	LOC111095053-LOC100685158	111095053-100685158	intergenic_region	111095053-100685158		n.4128082T>C
3	4136582	G	A	0/1	intergenic_region	MODIFIER	LOC111095053-LOC100685158	111095053-100685158	intergenic_region	111095053-100685158		n.4136582G>A
3	4142904	G	A	0/1	intergenic_region	MODIFIER	LOC111095053-LOC100685158	111095053-100685158	intergenic_region	111095053-100685158		n.4142904G>A
3	4153467	C	T	0/1	intergenic_region	MODIFIER	LOC111095053-LOC100685158	111095053-100685158	intergenic_region	111095053-100685158		n.4153467C>T
3	4153882	G	C	0/1	intergenic_region	MODIFIER	LOC111095053-LOC100685158	111095053-100685158	intergenic_region	111095053-100685158		n.4153882G>C
3	4157172	G	A	0/1	intergenic_region	MODIFIER	LOC111095053-LOC100685158	111095053-100685158	intergenic_region	111095053-100685158		n.4157172G>A
3	4160769	A	G	0/1	intergenic_region	MODIFIER	LOC111095053-LOC100685158	111095053-100685158	intergenic_region	111095053-100685158		n.4160769A>G
3	4168219	G	A	0/1	intergenic_region	MODIFIER	LOC111095053-LOC100685158	111095053-100685158	intergenic_region	111095053-100685158		n.4168219G>A
3	4173603	C	T	0/1	intergenic_region	MODIFIER	LOC111095053-LOC100685158	111095053-100685158	intergenic_region	111095053-100685158		n.4173603C>T
3	4175145	A	G	0/1	intergenic_region	MODIFIER	LOC111095053-LOC100685158	111095053-100685158	intergenic_region	111095053-100685158		n.4175145A>G
3	4193773	T	C	0/1	intergenic_region	MODIFIER	LOC111095053-LOC100685158	111095053-100685158	intergenic_region	111095053-100685158		n.4193773T>C
3	4193796	A	G	0/1	intergenic_region	MODIFIER	LOC111095053-LOC100685158	111095053-100685158	intergenic_region	111095053-100685158		n.4193796A>G
3	4234988	C	T	0/1	intergenic_region	MODIFIER	LOC100685239-LOC102152272	100685239-102152272	intergenic_region	100685239-102152272		n.4234988C>T
3	4356159	A	G	0/1	intron_variant	MODIFIER	EFNA5	608458	transcript	XM_005618039.3	protein_coding	c.125+83517A>G
3	4361259	A	G	0/1	intron_variant	MODIFIER	EFNA5	608458	transcript	XM_005618039.3	protein_coding	c.125+88617A>G
3	4371896	T	TA	0/1	intron_variant	MODIFIER	EFNA5	608458	transcript	XM_005618039.3	protein_coding	c.125+99254_125+99255insA
3	4376287	AGAAG	A	0/1	intron_variant	MODIFIER	EFNA5	608458	transcript	XM_005618039.3	protein_coding	c.125+103646_125+103649delGAAG
3	4376920	T	TG	0/1	intron_variant	MODIFIER	EFNA5	608458	transcript	XM_005618039.3	protein_coding	c.125+104278_125+104279insG
3	4381364	C	G	0/1	intron_variant	MODIFIER	EFNA5	608458	transcript	XM_005618039.3	protein_coding	c.125+108722C>G
3	4413275	C	G	0/1	intron_variant	MODIFIER	EFNA5	608458	transcript	XM_005618039.3	protein_coding	c.126-84683C>G
3	4416034	G	A	0/1	intron_variant	MODIFIER	EFNA5	608458	transcript	XM_005618039.3	protein_coding	c.126-81924G>A
3	4433765	G	A	0/1	intron_variant	MODIFIER	EFNA5	608458	transcript	XM_005618039.3	protein_coding	c.126-64193G>A
3	4444611	C	CA	0/1	intron_variant	MODIFIER	EFNA5	608458	transcript	XM_005618039.3	protein_coding	c.126-53347_126-53346insA
3	4469164	C	T	0/1	intron_variant	MODIFIER	EFNA5	608458	transcript	XM_005618039.3	protein_coding	c.126-28794C>T
3	4650087	G	A	0/1	intergenic_region	MODIFIER	EFNA5-LOC111095340	608458-111095340	intergenic_region	608458-111095340		n.4650087G>A
3	4659783	C	T	0/1	intergenic_region	MODIFIER	EFNA5-LOC111095340	608458-111095340	intergenic_region	608458-111095340		n.4659783C>T
3	4663181	TG	T	0/1	intergenic_region	MODIFIER	EFNA5-LOC111095340	608458-111095340	intergenic_region	608458-111095340		n.4663182delG
3	4763001	G	A	0/1	intron_variant	MODIFIER	LOC111095057	111095057	transcript	XR_002624704.1	pseudogene	n.47+5537G>A
3	4764295	T	G	0/1	intron_variant	MODIFIER	LOC111095057	111095057	transcript	XR_002624704.1	pseudogene	n.47+6831T>G
3	4852172	G	A	0/1	intergenic_region	MODIFIER	LOC111095064-LOC102156684	111095064-102156684	intergenic_region	111095064-102156684		n.4852172G>A
3	4873671	C	T	0/1	intergenic_region	MODIFIER	LOC111095064-LOC102156684	111095064-102156684	intergenic_region	111095064-102156684		n.4873671C>T
3	4899195	C	T	0/1	intergenic_region	MODIFIER	LOC111095064-LOC102156684	111095064-102156684	intergenic_region	111095064-102156684		n.4899195C>T
3	5031666	G	GAAATGCCTATATA	0/1	intergenic_region	MODIFIER	LOC111095064-LOC102156684	111095064-102156684	intergenic_region	111095064-102156684		n.5031666_5031667insAAATGCCTATATA
3	5031669	G	GGCATATAGCATATAGCCTATATGCTATATATAGGCATATAAACATGC	0/1	intergenic_region	MODIFIER	LOC111095064-LOC102156684	111095064-102156684	intergenic_region	111095064-102156684		n.5031669_5031670insGCATATAGCATATAGCCTATATGCTATATATAGGCATATAAACATGC
3	5060573	A	T	0/1	intergenic_region	MODIFIER	LOC111095064-LOC102156684	111095064-102156684	intergenic_region	111095064-102156684		n.5060573A>T
3	5121878	G	T	0/1	intergenic_region	MODIFIER	LOC111095064-LOC102156684	111095064-102156684	intergenic_region	111095064-102156684		n.5121878G>T
3	5125347	TCCACACAGTTTTCCACGATAG	T	2019-01-01	intergenic_region	MODIFIER	LOC111095064-LOC102156684	111095064-102156684	intergenic_region	111095064-102156684		n.5125348_5125368delCCACACAGTTTTCCACGATAG
3	5276292	A	T	0/1	intron_variant	MODIFIER	LOC102156725	102156725	transcript	XR_001315611.2	pseudogene	n.434+19422A>T
3	5343015	G	A	0/1	upstream_gene_variant	MODIFIER	LOC111095071	111095071	transcript	XR_002624728.1	pseudogene	n.-2967G>A
3	5438321	ATTTGT	A	0/1	intergenic_region	MODIFIER	LOC111095071-LOC111095086	111095071-111095086	intergenic_region	111095071-111095086		n.5438322_5438326delTTTGT
3	5459739	C	T	0/1	intron_variant	MODIFIER	LOC111095086	111095086	transcript	XR_002624749.1	pseudogene	n.192-4400G>A
3	5539334	G	T	0/1	intron_variant	MODIFIER	LOC111095086	111095086	transcript	XR_002624749.1	pseudogene	n.42+1340C>A
3	5591262	C	G	0/1	intron_variant	MODIFIER	LOC102156861	102156861	transcript	XR_002624756.1	pseudogene	n.822+13565G>C
3	5691277	T	C	0/1	intron_variant	MODIFIER	LOC102156861	102156861	transcript	XR_002624752.1	pseudogene	n.122-16736A>G
3	5723654	C	T	0/1	upstream_gene_variant	MODIFIER	LOC102156808	102156808	transcript	XR_001315614.2	pseudogene	n.-623C>T
3	5740518	G	A	0/1	intron_variant	MODIFIER	LOC102156808	102156808	transcript	XR_001315614.2	pseudogene	n.282-14053G>A
3	5754265	A	G	0/1	intron_variant	MODIFIER	LOC102156808	102156808	transcript	XR_001315614.2	pseudogene	n.282-306A>G
3	5754736	TA	T	0/1	intron_variant	MODIFIER	LOC102156808	102156808	transcript	XR_001315614.2	pseudogene	n.409+39delA
3	5872687	G	A	0/1	intergenic_region	MODIFIER	LOC102156808-LOC111095342	102156808-111095342	intergenic_region	102156808-111095342		n.5872687G>A
3	5921561	C	T	0/1	intergenic_region	MODIFIER	LOC102156808-LOC111095342	102156808-111095342	intergenic_region	102156808-111095342		n.5921561C>T
3	5971903	C	G	0/1	downstream_gene_variant	MODIFIER	LOC111095341	111095341	transcript	XR_002625436.1	pseudogene	n.*1585C>G
3	6002257	A	G	0/1	intron_variant	MODIFIER	LOC608563	608563	transcript	XR_291753.3	pseudogene	n.256+21442A>G
3	6026235	A	T	0/1	intron_variant	MODIFIER	LOC608563	608563	transcript	XR_291753.3	pseudogene	n.257-9763A>T
3	6076269	C	T	0/1	intergenic_region	MODIFIER	LOC608563-LOC100684202	608563-100684202	intergenic_region	608563-100684202		n.6076269C>T
3	6076735	C	T	0/1	intergenic_region	MODIFIER	LOC608563-LOC100684202	608563-100684202	intergenic_region	608563-100684202		n.6076735C>T
3	6084350	T	C	0/1	intergenic_region	MODIFIER	LOC608563-LOC100684202	608563-100684202	intergenic_region	608563-100684202		n.6084350T>C
3	6153200	G	GA	0/1	non_coding_transcript_exon_variant	MODIFIER	LOC111095090	111095090	transcript	XR_002624761.1	pseudogene	n.211dupA
3	6170409	G	A	0/1	intron_variant	MODIFIER	LOC111095090	111095090	transcript	XR_002624761.1	pseudogene	n.434+9008G>A
3	6288926	T	A	0/1	intergenic_region	MODIFIER	LOC100685550-LOC111095343	100685550-111095343	intergenic_region	100685550-111095343		n.6288926T>A
3	6332295	C	A	0/1	intergenic_region	MODIFIER	LOC100685550-LOC111095343	100685550-111095343	intergenic_region	100685550-111095343		n.6332295C>A
3	6453971	A	AGTTAGATATATAC	0/1	intergenic_region	MODIFIER	LOC111095343-LOC100685719	111095343-100685719	intergenic_region	111095343-100685719		n.6453971_6453972insGTTAGATATATAC
3	6453973	G	GTATATCT	0/1	intergenic_region	MODIFIER	LOC111095343-LOC100685719	111095343-100685719	intergenic_region	111095343-100685719		n.6453973_6453974insTATATCT
3	6453975	CCCTT	C	0/1	intergenic_region	MODIFIER	LOC111095343-LOC100685719	111095343-100685719	intergenic_region	111095343-100685719		n.6453976_6453979delCCTT
3	6537432	T	A	0/1	intergenic_region	MODIFIER	LOC111095343-LOC100685719	111095343-100685719	intergenic_region	111095343-100685719		n.6537432T>A
3	6560608	C	G	0/1	intergenic_region	MODIFIER	LOC111095343-LOC100685719	111095343-100685719	intergenic_region	111095343-100685719		n.6560608C>G
3	6580136	G	A	0/1	intergenic_region	MODIFIER	LOC111095343-LOC100685719	111095343-100685719	intergenic_region	111095343-100685719		n.6580136G>A
3	6666450	T	C	0/1	intergenic_region	MODIFIER	LOC111095343-LOC100685719	111095343-100685719	intergenic_region	111095343-100685719		n.6666450T>C
3	6709939	AG	A	0/1	intergenic_region	MODIFIER	LOC111095343-LOC100685719	111095343-100685719	intergenic_region	111095343-100685719		n.6709940delG
3	6792820	T	A	0/1	intergenic_region	MODIFIER	LOC100685719-TRNAK-CUU	100685719-111095411	intergenic_region	100685719-111095411		n.6792820T>A
3	7062885	T	A	0/1	intergenic_region	MODIFIER	TRNAK-CUU-LOC111095091	111095411-111095091	intergenic_region	111095411-111095091		n.7062885T>A
3	7100991	G	T	0/1	intron_variant	MODIFIER	LOC111095091	111095091	transcript	XR_002624762.1	pseudogene	n.176-28838C>A
3	7101642	C	T	0/1	intron_variant	MODIFIER	LOC111095091	111095091	transcript	XR_002624762.1	pseudogene	n.176-29489G>A
3	7226769	T	C	0/1	intergenic_region	MODIFIER	LOC111095091-LOC106558529	111095091-106558529	intergenic_region	111095091-106558529		n.7226769T>C
3	7227706	G	A	0/1	intergenic_region	MODIFIER	LOC111095091-LOC106558529	111095091-106558529	intergenic_region	111095091-106558529		n.7227706G>A
3	7315424	T	C	0/1	non_coding_transcript_exon_variant	MODIFIER	LOC106558529	106558529	transcript	XR_001315706.2	pseudogene	n.638A>G
3	7386157	G	A	0/1	intron_variant	MODIFIER	LOC111095335	111095335	transcript	111095335	pseudogene	n.47+3769G>A
3	7394479	A	T	0/1	intron_variant	MODIFIER	LOC111095335	111095335	transcript	111095335	pseudogene	n.47+12091A>T
3	7454543	T	C	0/1	intron_variant	MODIFIER	LOC111095108	111095108	transcript	XR_002624785.1	pseudogene	n.851-3202A>G
3	7679968	C	G	0/1	intron_variant	MODIFIER	LOC111095108	111095108	transcript	XR_002624785.1	pseudogene	n.116+13774G>C
3	7798208	C	T	0/1	intron_variant	MODIFIER	LOC102151511	102151511	transcript	XM_022416659.1	protein_coding	c.2908-12380C>T
3	7827759	T	C	0/1	downstream_gene_variant	MODIFIER	LOC102151511	102151511	transcript	XM_022416659.1	protein_coding	c.*2852T>C
3	7860238	G	A	0/1	intergenic_region	MODIFIER	LOC102151511-LOC106558536	102151511-106558536	intergenic_region	102151511-106558536		n.7860238G>A
3	7880749	G	A	0/1	intergenic_region	MODIFIER	LOC102151511-LOC106558536	102151511-106558536	intergenic_region	102151511-106558536		n.7880749G>A
3	7932231	AC	A	0/1	intergenic_region	MODIFIER	LOC102151511-LOC106558536	102151511-106558536	intergenic_region	102151511-106558536		n.7932232delC
3	7933478	G	GAAAGAAAGAA	0/1	intergenic_region	MODIFIER	LOC102151511-LOC106558536	102151511-106558536	intergenic_region	102151511-106558536		n.7933478_7933479insAAAGAAAGAA
3	7938986	G	A	0/1	intergenic_region	MODIFIER	LOC102151511-LOC106558536	102151511-106558536	intergenic_region	102151511-106558536		n.7938986G>A
3	7995628	C	G	0/1	intron_variant	MODIFIER	LOC111095113	111095113	transcript	XR_002624790.1	pseudogene	n.906-5102G>C
3	8075738	A	G	0/1	intron_variant	MODIFIER	PPIP5K2	488883	transcript	XM_005618049.3	protein_coding	c.401+44T>C
3	8082675	G	T	0/1	intron_variant	MODIFIER	PPIP5K2	488883	transcript	XM_005618049.3	protein_coding	c.114+127C>A
3	8145644	C	G	0/1	non_coding_transcript_exon_variant	MODIFIER	LOC111095115	111095115	transcript	XR_002624794.1	pseudogene	n.667C>G
3	8167356	T	C	0/1	intron_variant	MODIFIER	PAM	479145	transcript	XM_022417316.1	protein_coding	c.1611-1888A>G
3	8173238	T	C	0/1	intron_variant	MODIFIER	PAM	479145	transcript	XM_022417316.1	protein_coding	c.1610+1466A>G
3	8200555	G	T	0/1	intron_variant	MODIFIER	PAM	479145	transcript	XM_022417316.1	protein_coding	c.903-2588C>A
3	8205065	G	A	0/1	intron_variant	MODIFIER	PAM	479145	transcript	XM_022417316.1	protein_coding	c.799-154C>T
3	8205067	G	A	0/1	intron_variant	MODIFIER	PAM	479145	transcript	XM_022417316.1	protein_coding	c.799-156C>T
3	8205074	T	A	0/1	intron_variant	MODIFIER	PAM	479145	transcript	XM_022417316.1	protein_coding	c.799-163A>T
3	8205075	C	A	0/1	intron_variant	MODIFIER	PAM	479145	transcript	XM_022417316.1	protein_coding	c.799-164G>T
3	8205080	T	A	0/1	intron_variant	MODIFIER	PAM	479145	transcript	XM_022417316.1	protein_coding	c.799-169A>T
3	8205087	G	A	0/1	intron_variant	MODIFIER	PAM	479145	transcript	XM_022417316.1	protein_coding	c.798+163C>T
3	8383831	A	G	0/1	intergenic_region	MODIFIER	PAM-LOC111095344	479145-111095344	intergenic_region	479145-111095344		n.8383831A>G
3	8410843	G	A	0/1	intergenic_region	MODIFIER	PAM-LOC111095344	479145-111095344	intergenic_region	479145-111095344		n.8410843G>A
3	8483715	G	A	0/1	intergenic_region	MODIFIER	LOC111095344-LOC111095345	111095344-111095345	intergenic_region	111095344-111095345		n.8483715G>A
3	8578342	T	C	0/1	intergenic_region	MODIFIER	LOC111095346-LOC111095116	111095346-111095116	intergenic_region	111095346-111095116		n.8578342T>C
3	8736143	T	C	0/1	intergenic_region	MODIFIER	SLCO6A1-SLCO4C1	488885-100686528	intergenic_region	488885-100686528		n.8736143T>C
3	8740466	G	A	0/1	intergenic_region	MODIFIER	SLCO6A1-SLCO4C1	488885-100686528	intergenic_region	488885-100686528		n.8740466G>A
3	8740468	T	A	0/1	intergenic_region	MODIFIER	SLCO6A1-SLCO4C1	488885-100686528	intergenic_region	488885-100686528		n.8740468T>A
3	8740470	C	A	0/1	intergenic_region	MODIFIER	SLCO6A1-SLCO4C1	488885-100686528	intergenic_region	488885-100686528		n.8740470C>A
3	8740472	G	A	0/1	intergenic_region	MODIFIER	SLCO6A1-SLCO4C1	488885-100686528	intergenic_region	488885-100686528		n.8740472G>A
3	8740475	T	A	0/1	intergenic_region	MODIFIER	SLCO6A1-SLCO4C1	488885-100686528	intergenic_region	488885-100686528		n.8740475T>A
3	8740480	G	A	0/1	intergenic_region	MODIFIER	SLCO6A1-SLCO4C1	488885-100686528	intergenic_region	488885-100686528		n.8740480G>A
3	8740484	G	A	0/1	intergenic_region	MODIFIER	SLCO6A1-SLCO4C1	488885-100686528	intergenic_region	488885-100686528		n.8740484G>A
3	8740486	C	A	0/1	intergenic_region	MODIFIER	SLCO6A1-SLCO4C1	488885-100686528	intergenic_region	488885-100686528		n.8740486C>A
3	8740487	CGGGTATCTTCCTG	C	0/1	intergenic_region	MODIFIER	SLCO6A1-SLCO4C1	488885-100686528	intergenic_region	488885-100686528		n.8740488_8740500delGGGTATCTTCCTG
3	8740505	A	AAAT	0/1	intergenic_region	MODIFIER	SLCO6A1-SLCO4C1	488885-100686528	intergenic_region	488885-100686528		n.8740505_8740506insAAT
3	8740507	C	CAAAAAAAAAA	0/1	intergenic_region	MODIFIER	SLCO6A1-SLCO4C1	488885-100686528	intergenic_region	488885-100686528		n.8740507_8740508insAAAAAAAAAA
3	8794259	C	T	0/1	intron_variant	MODIFIER	SLCO4C1	100686528	transcript	XM_003638957.3	protein_coding	c.623-626C>T
3	8798367	T	G	0/1	intron_variant	MODIFIER	SLCO4C1	100686528	transcript	XM_003638957.3	protein_coding	c.806-1147T>G
3	8809839	T	TG	0/1	intron_variant	MODIFIER	SLCO4C1	100686528	transcript	XM_003638957.3	protein_coding	c.1485-1404_1485-1403insG
3	8831683	CAAGCA	C	0/1	downstream_gene_variant	MODIFIER	SLCO4C1	100686528	transcript	XM_003638957.3	protein_coding	c.*6002_*6006delAAGCA
3	8831689	TAG	T	0/1	downstream_gene_variant	MODIFIER	SLCO4C1	100686528	transcript	XM_003638957.3	protein_coding	c.*6008_*6009delAG
3	8831693	A	C	0/1	downstream_gene_variant	MODIFIER	SLCO4C1	100686528	transcript	XM_003638957.3	protein_coding	c.*6011A>C
3	8966964	C	T	0/1	intron_variant	MODIFIER	LOC111095117	111095117	transcript	XR_002624798.1	pseudogene	n.81+23649C>T
3	8977818	T	C	2019-01-01	intron_variant	MODIFIER	LOC111095117	111095117	transcript	XR_002624798.1	pseudogene	n.81+34503T>C
3	9011603	C	A	0/1	intron_variant	MODIFIER	LOC111095117	111095117	transcript	XR_002624798.1	pseudogene	n.82-23589C>A
3	9041550	C	T	0/1	intron_variant	MODIFIER	LOC111095117	111095117	transcript	XR_002624798.1	pseudogene	n.588+921C>T
3	9076726	C	T	0/1	intergenic_region	MODIFIER	LOC111095347-ST8SIA4	111095347-488886	intergenic_region	111095347-488886		n.9076726C>T
3	9093641	G	A	0/1	intergenic_region	MODIFIER	LOC111095347-ST8SIA4	111095347-488886	intergenic_region	111095347-488886		n.9093641G>A
3	9093648	C	A	0/1	intergenic_region	MODIFIER	LOC111095347-ST8SIA4	111095347-488886	intergenic_region	111095347-488886		n.9093648C>A
3	9093650	T	A	0/1	intergenic_region	MODIFIER	LOC111095347-ST8SIA4	111095347-488886	intergenic_region	111095347-488886		n.9093650T>A
3	9093655	G	A	0/1	intergenic_region	MODIFIER	LOC111095347-ST8SIA4	111095347-488886	intergenic_region	111095347-488886		n.9093655G>A
3	9093660	C	CAAAAAAAAAAAAAA	0/1	intergenic_region	MODIFIER	LOC111095347-ST8SIA4	111095347-488886	intergenic_region	111095347-488886		n.9093660_9093661insAAAAAAAAAAAAAA
3	9093665	C	A	0/1	intergenic_region	MODIFIER	LOC111095347-ST8SIA4	111095347-488886	intergenic_region	111095347-488886		n.9093665C>A
3	9111098	G	C	0/1	intergenic_region	MODIFIER	LOC111095347-ST8SIA4	111095347-488886	intergenic_region	111095347-488886		n.9111098G>C
3	9401330	C	T	0/1	intergenic_region	MODIFIER	LOC111095347-ST8SIA4	111095347-488886	intergenic_region	111095347-488886		n.9401330C>T
3	9413170	G	A	0/1	intergenic_region	MODIFIER	LOC111095347-ST8SIA4	111095347-488886	intergenic_region	111095347-488886		n.9413170G>A
3	9446662	G	T	0/1	intergenic_region	MODIFIER	LOC111095347-ST8SIA4	111095347-488886	intergenic_region	111095347-488886		n.9446662G>T
3	9446664	G	T	0/1	intergenic_region	MODIFIER	LOC111095347-ST8SIA4	111095347-488886	intergenic_region	111095347-488886		n.9446664G>T
3	9561697	G	C	0/1	intergenic_region	MODIFIER	LOC111095347-ST8SIA4	111095347-488886	intergenic_region	111095347-488886		n.9561697G>C
3	9688720	T	A	0/1	intergenic_region	MODIFIER	LOC111095347-ST8SIA4	111095347-488886	intergenic_region	111095347-488886		n.9688720T>A
3	9718215	A	AT	0/1	intron_variant	MODIFIER	ST8SIA4	488886	transcript	XM_546003.6	protein_coding	c.245+3062_245+3063insT
3	9814871	G	A	0/1	intergenic_region	MODIFIER	ST8SIA4-LOC106558558	488886-106558558	intergenic_region	488886-106558558		n.9814871G>A
3	9860796	T	A	0/1	intron_variant	MODIFIER	LOC106558558	106558558	transcript	XR_002624803.1	pseudogene	n.305-6310A>T
3	9913876	A	C	0/1	intergenic_region	MODIFIER	LOC106558558-FAM174A	106558558-608799	intergenic_region	106558558-608799		n.9913876A>C
3	9926523	C	T	0/1	intergenic_region	MODIFIER	LOC106558558-FAM174A	106558558-608799	intergenic_region	106558558-608799		n.9926523C>T
3	10045671	G	C	0/1	intergenic_region	MODIFIER	FAM174A-LOC111095336	608799-111095336	intergenic_region	608799-111095336		n.10045671G>C
3	10076731	AAAG	A	0/1	intergenic_region	MODIFIER	FAM174A-LOC111095336	608799-111095336	intergenic_region	608799-111095336		n.10076732_10076734delAAG
3	10090739	GTTAA	G	0/1	intergenic_region	MODIFIER	LOC111095336-LOC100686761	111095336-100686761	intergenic_region	111095336-100686761		n.10090740_10090743delTTAA
3	10109778	G	GAGAGAA	0/1	intergenic_region	MODIFIER	LOC111095336-LOC100686761	111095336-100686761	intergenic_region	111095336-100686761		n.10109778_10109779insAGAGAA
3	10155068	G	T	0/1	intergenic_region	MODIFIER	LOC111095336-LOC100686761	111095336-100686761	intergenic_region	111095336-100686761		n.10155068G>T
3	10165502	A	T	0/1	intergenic_region	MODIFIER	LOC111095336-LOC100686761	111095336-100686761	intergenic_region	111095336-100686761		n.10165502A>T
3	10220291	C	T	0/1	intergenic_region	MODIFIER	LOC111095336-LOC100686761	111095336-100686761	intergenic_region	111095336-100686761		n.10220291C>T
3	10226326	G	A	0/1	intergenic_region	MODIFIER	LOC111095336-LOC100686761	111095336-100686761	intergenic_region	111095336-100686761		n.10226326G>A
3	10237189	G	A	0/1	upstream_gene_variant	MODIFIER	LOC100686761	100686761	transcript	100686761	pseudogene	n.-3141G>A
3	10259990	T	G	0/1	intergenic_region	MODIFIER	LOC100686761-LOC100688177	100686761-100688177	intergenic_region	100686761-100688177		n.10259990T>G
3	10887293	G	C	0/1	intron_variant	MODIFIER	LOC111095120	111095120	transcript	XR_002624805.1	pseudogene	n.318+96087C>G
3	11153212	AAAAAAGCCCAGAGACTGCAGTAAGATTTGTGTAACCCTGGTGCCAGAGTCAGTACCATGGACAGACCAGGTTGCCTCCATATTTTTAACTACACCTGGTCTTAATAAATCCT	A	0/1	intergenic_region	MODIFIER	LOC100687086-CHD1	100687086-488891	intergenic_region	100687086-488891		n.11153213_11153324del
3	11344491	G	A	0/1	intron_variant	MODIFIER	CHD1	488891	transcript	XM_843366.5	protein_coding	c.3859-227G>A
3	11892399	C	T	0/1	intron_variant	MODIFIER	LOC111095121	111095121	transcript	XR_002624807.1	pseudogene	n.261-48578G>A
3	12000516	C	A	0/1	intron_variant	MODIFIER	LOC111095121	111095121	transcript	XR_002624807.1	pseudogene	n.260+123629G>T
3	12008689	A	G	0/1	intron_variant	MODIFIER	LOC111095121	111095121	transcript	XR_002624807.1	pseudogene	n.260+115456T>C
3	12114235	T	A	0/1	intron_variant	MODIFIER	LOC111095121	111095121	transcript	XR_002624807.1	pseudogene	n.260+9910A>T
3	12243050	G	A	2019-01-01	intergenic_region	MODIFIER	LOC100687310-LOC111095123	100687310-111095123	intergenic_region	100687310-111095123		n.12243050G>A
3	12243051	G	A	2019-01-01	intergenic_region	MODIFIER	LOC100687310-LOC111095123	100687310-111095123	intergenic_region	100687310-111095123		n.12243051G>A
3	12340769	C	A	0/1	intergenic_region	MODIFIER	LOC100687310-LOC111095123	100687310-111095123	intergenic_region	100687310-111095123		n.12340769C>A
3	12375011	ATTT	A	0/1	intergenic_region	MODIFIER	LOC100687310-LOC111095123	100687310-111095123	intergenic_region	100687310-111095123		n.12375012_12375014delTTT
3	12849570	A	G	0/1	intron_variant	MODIFIER	LOC111095125	111095125	transcript	XR_002624815.1	pseudogene	n.456+2940T>C
3	12927423	T	A	0/1	intron_variant	MODIFIER	CAST	479148	transcript	XM_005618074.3	protein_coding	c.2358+3552A>T
3	12980876	C	G	0/1	intron_variant	MODIFIER	CAST	479148	transcript	XM_005618074.3	protein_coding	c.211-5930G>C
3	13135026	C	T	0/1	intron_variant	MODIFIER	LOC111095128	111095128	transcript	XR_002624821.1	pseudogene	n.266-1731G>A
3	13568511	T	G	0/1	intergenic_region	MODIFIER	PCSK1-ELL2	479149-488899	intergenic_region	479149-488899		n.13568511T>G
3	13619904	A	G	0/1	intergenic_region	MODIFIER	PCSK1-ELL2	479149-488899	intergenic_region	479149-488899		n.13619904A>G
3	13848829	C	T	0/1	intron_variant	MODIFIER	RHOBTB3	100687706	transcript	XM_022417318.1	protein_coding	c.1832-1925G>A
3	13893154	G	A	0/1	intergenic_region	MODIFIER	RHOBTB3-SPATA9	100687706-609289	intergenic_region	100687706-609289		n.13893154G>A
3	13933991	T	A	0/1	intron_variant	MODIFIER	SPATA9	609289	transcript	XM_005618092.3	protein_coding	c.327+4132T>A
3	13965645	C	T	0/1	upstream_gene_variant	MODIFIER	RFESD	488902	transcript	XM_005618090.3	protein_coding	c.-14152G>A
3	14235314	G	A	0/1	intergenic_region	MODIFIER	LOC111095133-LOC102153373	111095133-102153373	intergenic_region	111095133-102153373		n.14235314G>A
3	14844085	ACTT	A	0/1	intron_variant	MODIFIER	SLF1	488907	transcript	XM_003434415.4	protein_coding	c.595-377_595-375delAAG
3	14989514	T	A	0/1	intron_variant	MODIFIER	KIAA0825	609433	transcript	XM_005618112.3	protein_coding	c.1713-707T>A
3	15040396	C	T	0/1	intron_variant	MODIFIER	KIAA0825	609433	transcript	XM_005618112.3	protein_coding	c.2489-1405C>T
3	15280458	TCA	T	0/1	upstream_gene_variant	MODIFIER	FAM172A	102157038	transcript	XM_005618114.3	protein_coding	c.-37034_-37033delCA
3	15280460	A	ATTTTTTTT	0/1	upstream_gene_variant	MODIFIER	FAM172A	102157038	transcript	XM_005618114.3	protein_coding	c.-37033_-37032insTTTTTTTT
3	15280462	G	T	0/1	upstream_gene_variant	MODIFIER	FAM172A	102157038	transcript	XM_005618114.3	protein_coding	c.-37031G>T
3	15280465	A	T	0/1	upstream_gene_variant	MODIFIER	FAM172A	102157038	transcript	XM_005618114.3	protein_coding	c.-37028A>T
3	15313561	C	A	0/1	intron_variant	MODIFIER	FAM172A	102157038	transcript	XM_005618114.3	protein_coding	c.-18-3914C>A
3	15330192	T	TAAAAAATGCTCACTTTCGCCATTGCATTGGCTCCTTCTCCCGTAAAAAAAAAAAAAAAAAAAAAAA	0/1	intron_variant	MODIFIER	FAM172A	102157038	transcript	XM_005618114.3	protein_coding	c.209-1716_209-1715insAAAAAATGCTCACTTTCGCCATTGCATTGGCTCCTTCTCCCGTAAAAAAAAAAAAAAAAAAAAAAA
3	15521736	G	T	0/1	intron_variant	MODIFIER	FAM172A	102157038	transcript	XM_005618114.3	protein_coding	c.907-17025G>T
3	15568183	G	A	0/1	intron_variant	MODIFIER	FAM172A	102157038	transcript	XM_005618114.3	protein_coding	c.1108+21489G>A
3	15597450	C	T	0/1	downstream_gene_variant	MODIFIER	FAM172A	102157038	transcript	XM_005618114.3	protein_coding	c.*2609C>T
3	15635110	G	C	0/1	intron_variant	MODIFIER	FAM172A	102157038	transcript	XM_014112218.2	protein_coding	c.1181-38838G>C
3	16027781	C	T	0/1	intron_variant	MODIFIER	LOC102151391	102151391	transcript	XR_002624846.1	pseudogene	n.316+24523C>T
3	16104465	C	T	0/1	intron_variant	MODIFIER	LOC102151391	102151391	transcript	XR_002624846.1	pseudogene	n.412+49002C>T
3	16135316	C	A	0/1	intron_variant	MODIFIER	LOC102151391	102151391	transcript	XR_002624846.1	pseudogene	n.413-74068C>A
3	16171947	C	G	2019-01-01	intron_variant	MODIFIER	LOC102151391	102151391	transcript	XR_002624846.1	pseudogene	n.413-37437C>G
3	16350663	C	T	2019-01-01	intron_variant	MODIFIER	LOC102151391	102151391	transcript	XR_002624846.1	pseudogene	n.2416+11144C>T
3	16403260	T	C	2019-01-01	intergenic_region	MODIFIER	LOC102151391-LOC111095137	102151391-111095137	intergenic_region	102151391-111095137		n.16403260T>C
3	16568305	GC	G	2019-01-01	intergenic_region	MODIFIER	LOC102151391-LOC111095137	102151391-111095137	intergenic_region	102151391-111095137		n.16568306delC
3	16583415	CTTTAAT	C	2019-01-01	intergenic_region	MODIFIER	LOC102151391-LOC111095137	102151391-111095137	intergenic_region	102151391-111095137		n.16583416_16583421delTTTAAT
3	16609573	A	G	2019-01-01	intergenic_region	MODIFIER	LOC102151391-LOC111095137	102151391-111095137	intergenic_region	102151391-111095137		n.16609573A>G
3	16609845	T	TA	2019-01-01	intergenic_region	MODIFIER	LOC102151391-LOC111095137	102151391-111095137	intergenic_region	102151391-111095137		n.16609845_16609846insA
3	16616997	T	A	0/1	intergenic_region	MODIFIER	LOC102151391-LOC111095137	102151391-111095137	intergenic_region	102151391-111095137		n.16616997T>A
3	16617001	T	A	0/1	intergenic_region	MODIFIER	LOC102151391-LOC111095137	102151391-111095137	intergenic_region	102151391-111095137		n.16617001T>A
3	16617002	G	A	0/1	intergenic_region	MODIFIER	LOC102151391-LOC111095137	102151391-111095137	intergenic_region	102151391-111095137		n.16617002G>A
3	16617004	G	A	0/1	intergenic_region	MODIFIER	LOC102151391-LOC111095137	102151391-111095137	intergenic_region	102151391-111095137		n.16617004G>A
3	16617010	G	A	0/1	intergenic_region	MODIFIER	LOC102151391-LOC111095137	102151391-111095137	intergenic_region	102151391-111095137		n.16617010G>A
3	16673529	G	T	2019-01-01	intergenic_region	MODIFIER	LOC102151391-LOC111095137	102151391-111095137	intergenic_region	102151391-111095137		n.16673529G>T
3	16718216	A	T	2019-01-01	intergenic_region	MODIFIER	LOC102151391-LOC111095137	102151391-111095137	intergenic_region	102151391-111095137		n.16718216A>T
3	16720237	T	C	2019-01-01	intergenic_region	MODIFIER	LOC102151391-LOC111095137	102151391-111095137	intergenic_region	102151391-111095137		n.16720237T>C
3	16804984	A	G	2019-01-01	intergenic_region	MODIFIER	LOC102151391-LOC111095137	102151391-111095137	intergenic_region	102151391-111095137		n.16804984A>G
3	16943871	T	TA	2019-01-01	intron_variant	MODIFIER	LOC111095137	111095137	transcript	XR_002624859.1	pseudogene	n.95-593_95-592insT
3	20081146	A	T	2019-01-01	intergenic_region	MODIFIER	MIR9-2-LOC111095144	100885918-111095144	intergenic_region	100885918-111095144		n.20081146A>T
3	20553377	G	A	2019-01-01	intron_variant	MODIFIER	LOC111095147	111095147	transcript	XR_002624909.1	pseudogene	n.1029-8566G>A
3	20887885	A	T	2019-01-01	intergenic_region	MODIFIER	LOC106558468-LOC111095149	106558468-111095149	intergenic_region	106558468-111095149		n.20887885A>T
3	20980441	C	T	2019-01-01	intergenic_region	MODIFIER	LOC106558468-LOC111095149	106558468-111095149	intergenic_region	106558468-111095149		n.20980441C>T
3	23161320	T	C	2019-01-01	intergenic_region	MODIFIER	LOC111095352-EDIL3	111095352-488919	intergenic_region	111095352-488919		n.23161320T>C
3	23665585	T	TCCCCA	0/1	intron_variant	MODIFIER	EDIL3	488919	transcript	XM_005618144.3	protein_coding	c.470-14504_470-14503insCCCCA
3	23710618	A	G	0/1	intron_variant	MODIFIER	EDIL3	488919	transcript	XM_005618144.3	protein_coding	c.652-895A>G
3	23729703	G	A	0/1	intron_variant	MODIFIER	EDIL3	488919	transcript	XM_005618144.3	protein_coding	c.1137+12004G>A
3	24147808	C	T	0/1	intron_variant	MODIFIER	VCAN	488922	transcript	XM_003434417.4	protein_coding	c.9750+5882G>A
3	24165995	T	G	0/1	intron_variant	MODIFIER	VCAN	488922	transcript	XM_003434417.4	protein_coding	c.9280+449A>C
3	27108751	C	CAG	0/1	intergenic_region	MODIFIER	MTX3-CMYA5	488931-479170	intergenic_region	488931-479170		n.27108751_27108752insAG
3	28092765	C	T	0/1	intron_variant	MODIFIER	LOC610372	610372	transcript	610372	pseudogene	n.317+1891C>T
3	28289287	C	A	0/1	intergenic_region	MODIFIER	LHFPL2-SCAMP1	610427-479172	intergenic_region	610427-479172		n.28289287C>A
3	28784490	TGAGCCACCAGGGGCCGCCCAAAAAA	T	0/1	intron_variant	MODIFIER	LOC111095167	111095167	transcript	XR_002624971.1	pseudogene	n.455+376_455+400delTTTTTTGGGCGGCCCCTGGTGGCTC
3	29236460	T	TTTTTTTTTTTTTTTTTTTTG	0/1	intron_variant	MODIFIER	WDR41	610498	transcript	XM_014112255.2	protein_coding	c.154-8089_154-8088insTTTTTTTTTTTTTTTTTTTG
3	29707093	G	A	0/1	intergenic_region	MODIFIER	AGGF1-LOC111095170	479176-111095170	intergenic_region	479176-111095170		n.29707093G>A
3	30002705	A	C	0/1	intron_variant	MODIFIER	IQGAP2	479177	transcript	XM_005618187.3	protein_coding	c.738+915T>G
3	30179839	A	G	0/1	intergenic_region	MODIFIER	IQGAP2-LOC111095174	479177-111095174	intergenic_region	479177-111095174		n.30179839A>G
3	30270427	AAG	A	0/1	intron_variant	MODIFIER	SV2C	488943	transcript	XM_022416774.1	protein_coding	c.911-7862_911-7861delCT
3	30492397	AAG	A	0/1	intergenic_region	MODIFIER	LOC102154938-LOC100682947	102154938-100682947	intergenic_region	102154938-100682947		n.30492398_30492399delAG
3	30546600	C	T	0/1	intergenic_region	MODIFIER	LOC102154938-LOC100682947	102154938-100682947	intergenic_region	102154938-100682947		n.30546600C>T
3	30900835	T	C	0/1	intron_variant	MODIFIER	COL4A3BP	612799	transcript	XM_022416787.1	protein_coding	c.348+9311T>C
3	31424875	T	A	0/1	intergenic_region	MODIFIER	LOC100683360-LOC100683428	100683360-100683428	intergenic_region	100683360-100683428		n.31424875T>A
3	31597652	G	A	0/1	upstream_gene_variant	MODIFIER	COR6C63	491367	transcript	XM_548488.3	protein_coding	c.-1934G>A
3	31695005	C	CT	0/1	intron_variant	MODIFIER	LOC100855460	100855460	transcript	XM_005618224.2	protein_coding	c.378-13878_378-13877insA
3	31910837	T	TTG	0/1	intron_variant	MODIFIER	LOC479005	479005	transcript	XM_005618200.3	protein_coding	c.546-838_546-837insCA
3	31910839	A	C	0/1	intron_variant	MODIFIER	LOC479005	479005	transcript	XM_005618200.3	protein_coding	c.546-839T>G
3	31910841	CAT	C	0/1	intron_variant	MODIFIER	LOC479005	479005	transcript	XM_005618200.3	protein_coding	c.546-843_546-842delAT
3	31946179	C	T	0/1	intron_variant	MODIFIER	LOC479005	479005	transcript	XM_005618200.3	protein_coding	c.187+8321G>A
3	31969109	CT	C	0/1	upstream_gene_variant	MODIFIER	LOC479005	479005	transcript	XM_005618200.3	protein_coding	c.-3781delA
3	31999007	C	T	0/1	upstream_gene_variant	MODIFIER	LOC100688450	100688450	transcript	100688450	pseudogene	n.-891G>A
3	32047420	G	A	0/1	intron_variant	MODIFIER	NIPA1	488681	transcript	XM_005618204.3	protein_coding	c.93-196G>A
3	32047421	T	A	0/1	intron_variant	MODIFIER	NIPA1	488681	transcript	XM_005618204.3	protein_coding	c.93-195T>A
3	32196633	T	A	0/1	intron_variant	MODIFIER	LOC111095176	111095176	transcript	XM_022416804.1	protein_coding	c.*70+19002A>T
3	32196639	G	A	0/1	intron_variant	MODIFIER	LOC111095176	111095176	transcript	XM_022416804.1	protein_coding	c.*70+18996C>T
3	32196644	C	A	0/1	intron_variant	MODIFIER	LOC111095176	111095176	transcript	XM_022416804.1	protein_coding	c.*70+18991G>T
3	32501439	G	T	0/1	intron_variant	MODIFIER	OCA2	488683	transcript	XM_545800.6	protein_coding	c.1872+8490G>T
3	32749799	C	G	0/1	intergenic_region	MODIFIER	OCA2-LOC111095354	488683-111095354	intergenic_region	488683-111095354		n.32749799C>G
3	32815156	T	A	0/1	intergenic_region	MODIFIER	LOC111095354-GABRG3	111095354-488685	intergenic_region	111095354-488685		n.32815156T>A
3	33030982	C	T	0/1	intron_variant	MODIFIER	GABRG3	488685	transcript	XM_014112291.2	protein_coding	c.712+11375G>A
3	33180538	G	C	0/1	intron_variant	MODIFIER	GABRG3	488685	transcript	XM_014112291.2	protein_coding	c.574+125334C>G
3	33753506	C	T	0/1	intergenic_region	MODIFIER	GABRA5-LOC111095355	488688-111095355	intergenic_region	488688-111095355		n.33753506C>T
3	33755699	T	G	0/1	intergenic_region	MODIFIER	GABRA5-LOC111095355	488688-111095355	intergenic_region	488688-111095355		n.33755699T>G
3	33757616	A	G	0/1	intergenic_region	MODIFIER	GABRA5-LOC111095355	488688-111095355	intergenic_region	488688-111095355		n.33757616A>G
3	33758552	C	G	0/1	intergenic_region	MODIFIER	GABRA5-LOC111095355	488688-111095355	intergenic_region	488688-111095355		n.33758552C>G
3	33767959	A	G	0/1	intergenic_region	MODIFIER	GABRA5-LOC111095355	488688-111095355	intergenic_region	488688-111095355		n.33767959A>G
3	33775187	A	G	0/1	intergenic_region	MODIFIER	GABRA5-LOC111095355	488688-111095355	intergenic_region	488688-111095355		n.33775187A>G
3	33786241	C	T	0/1	intergenic_region	MODIFIER	GABRA5-LOC111095355	488688-111095355	intergenic_region	488688-111095355		n.33786241C>T
3	33786737	G	T	0/1	intergenic_region	MODIFIER	GABRA5-LOC111095355	488688-111095355	intergenic_region	488688-111095355		n.33786737G>T
3	33787171	G	A	0/1	intergenic_region	MODIFIER	GABRA5-LOC111095355	488688-111095355	intergenic_region	488688-111095355		n.33787171G>A
3	33788534	A	AT	0/1	intergenic_region	MODIFIER	GABRA5-LOC111095355	488688-111095355	intergenic_region	488688-111095355		n.33788534_33788535insT
3	33788966	A	G	0/1	intergenic_region	MODIFIER	GABRA5-LOC111095355	488688-111095355	intergenic_region	488688-111095355		n.33788966A>G
3	33789460	TC	T	0/1	intergenic_region	MODIFIER	GABRA5-LOC111095355	488688-111095355	intergenic_region	488688-111095355		n.33789461delC
3	33793166	C	T	0/1	intergenic_region	MODIFIER	GABRA5-LOC111095355	488688-111095355	intergenic_region	488688-111095355		n.33793166C>T
3	33793229	C	T	0/1	intergenic_region	MODIFIER	GABRA5-LOC111095355	488688-111095355	intergenic_region	488688-111095355		n.33793229C>T
3	33804983	TA	T	0/1	intergenic_region	MODIFIER	GABRA5-LOC111095355	488688-111095355	intergenic_region	488688-111095355		n.33804984delA
3	33810193	T	C	0/1	intergenic_region	MODIFIER	GABRA5-LOC111095355	488688-111095355	intergenic_region	488688-111095355		n.33810193T>C
3	33813070	T	C	0/1	intergenic_region	MODIFIER	GABRA5-LOC111095355	488688-111095355	intergenic_region	488688-111095355		n.33813070T>C
3	33855727	G	A	0/1	intron_variant	MODIFIER	LOC111095355	111095355	transcript	XR_002625449.1	pseudogene	n.243-19454G>A
3	34042181	A	T	0/1	intron_variant	MODIFIER	GABRB3	606913	transcript	XM_022416810.1	protein_coding	c.302+9764A>T
3	34047456	G	A	0/1	intron_variant	MODIFIER	GABRB3	606913	transcript	XM_022416810.1	protein_coding	c.303-13312G>A
3	34113474	G	A	0/1	intergenic_region	MODIFIER	GABRB3-LOC111094833	606913-111094833	intergenic_region	606913-111094833		n.34113474G>A
3	34278700	C	T	0/1	downstream_gene_variant	MODIFIER	LOC111094833	111094833	transcript	111094833	pseudogene	n.*2349C>T
3	34325164	G	A	0/1	intergenic_region	MODIFIER	LOC111094833-LOC102156517	111094833-102156517	intergenic_region	111094833-102156517		n.34325164G>A
3	34491840	T	C	0/1	intron_variant	MODIFIER	LOC111095180	111095180	transcript	XR_002625008.1	pseudogene	n.314-4076T>C
3	34540364	G	T	0/1	intergenic_region	MODIFIER	LOC111095180-LOC111095181	111095180-111095181	intergenic_region	111095180-111095181		n.34540364G>T
3	34546384	TA	T	0/1	intergenic_region	MODIFIER	LOC111095180-LOC111095181	111095180-111095181	intergenic_region	111095180-111095181		n.34546385delA
3	34621790	T	A	0/1	intergenic_region	MODIFIER	LOC111095181-LOC106558580	111095181-106558580	intergenic_region	111095181-106558580		n.34621790T>A
3	34675356	A	G	0/1	intergenic_region	MODIFIER	LOC111094834-LOC100683915	111094834-100683915	intergenic_region	111094834-100683915		n.34675356A>G
3	34679538	A	C	0/1	intergenic_region	MODIFIER	LOC111094834-LOC100683915	111094834-100683915	intergenic_region	111094834-100683915		n.34679538A>C
3	34679569	C	A	0/1	intergenic_region	MODIFIER	LOC111094834-LOC100683915	111094834-100683915	intergenic_region	111094834-100683915		n.34679569C>A
3	34681073	G	A	0/1	intergenic_region	MODIFIER	LOC111094834-LOC100683915	111094834-100683915	intergenic_region	111094834-100683915		n.34681073G>A
3	34681739	C	G	0/1	intergenic_region	MODIFIER	LOC111094834-LOC100683915	111094834-100683915	intergenic_region	111094834-100683915		n.34681739C>G
3	34685884	G	A	0/1	intergenic_region	MODIFIER	LOC111094834-LOC100683915	111094834-100683915	intergenic_region	111094834-100683915		n.34685884G>A
3	34694592	C	A	0/1	downstream_gene_variant	MODIFIER	LOC100683915	100683915	transcript	100683915	pseudogene	n.*1442C>A
3	34697268	C	T	0/1	downstream_gene_variant	MODIFIER	LOC100683915	100683915	transcript	100683915	pseudogene	n.*4118C>T
3	34697646	C	A	0/1	downstream_gene_variant	MODIFIER	LOC100683915	100683915	transcript	100683915	pseudogene	n.*4496C>A
3	34724394	G	A	0/1	intergenic_region	MODIFIER	LOC100683915-LOC100685269	100683915-100685269	intergenic_region	100683915-100685269		n.34724394G>A
3	34764932	T	G	0/1	intergenic_region	MODIFIER	LOC100685269-LOC111095356	100685269-111095356	intergenic_region	100685269-111095356		n.34764932T>G
3	34798580	C	T	0/1	intergenic_region	MODIFIER	LOC100685269-LOC111095356	100685269-111095356	intergenic_region	100685269-111095356		n.34798580C>T
3	34800876	G	A	0/1	intergenic_region	MODIFIER	LOC100685269-LOC111095356	100685269-111095356	intergenic_region	100685269-111095356		n.34800876G>A
3	34888993	T	TTTTTTTTTTTTTTTTTTTTTTTTTTTTTTTTTTTTTTTA	0/1	intron_variant	MODIFIER	ATP10A	488691	transcript	XM_545808.6	protein_coding	c.435-32415_435-32414insTTTTTTTTTTTTTTTTTTTTTTTTTTTTTTTTTTTTTTA
3	35004054	G	A	0/1	intron_variant	MODIFIER	ATP10A	488691	transcript	XM_545808.6	protein_coding	c.2581+1420G>A
3	35161605	C	G	0/1	intergenic_region	MODIFIER	LOC100684139-LOC102156809	100684139-102156809	intergenic_region	100684139-102156809		n.35161605C>G
3	35240642	C	G	0/1	intergenic_region	MODIFIER	LOC100684139-LOC102156809	100684139-102156809	intergenic_region	100684139-102156809		n.35240642C>G
3	35297241	C	G	0/1	intergenic_region	MODIFIER	LOC100684139-LOC102156809	100684139-102156809	intergenic_region	100684139-102156809		n.35297241C>G
3	35375852	A	G	0/1	intron_variant	MODIFIER	UBE3A	479010	transcript	XM_005618230.3	protein_coding	c.153-517A>G
3	36077840	C	T	0/1	intergenic_region	MODIFIER	LOC111095357-LOC111095183	111095357-111095183	intergenic_region	111095357-111095183		n.36077840C>T
3	36114762	A	C	0/1	intron_variant	MODIFIER	LOC111095183	111095183	transcript	XR_002625014.1	pseudogene	n.464-28787T>G
3	36257632	C	A	0/1	intergenic_region	MODIFIER	LOC111095183-NDN	111095183-488693	intergenic_region	111095183-488693		n.36257632C>A
3	36289576	C	T	0/1	intergenic_region	MODIFIER	LOC111095183-NDN	111095183-488693	intergenic_region	111095183-488693		n.36289576C>T
3	36498374	A	G	0/1	intergenic_region	MODIFIER	MKRN3-LOC100683834	102152441-100683834	intergenic_region	102152441-100683834		n.36498374A>G
3	36561299	C	T	0/1	intergenic_region	MODIFIER	MKRN3-LOC100683834	102152441-100683834	intergenic_region	102152441-100683834		n.36561299C>T
3	36678139	C	T	0/1	intergenic_region	MODIFIER	LOC100683834-CHRNA7	100683834-488696	intergenic_region	100683834-488696		n.36678139C>T
3	36714111	A	T	0/1	intergenic_region	MODIFIER	LOC100683834-CHRNA7	100683834-488696	intergenic_region	100683834-488696		n.36714111A>T
3	36727863	C	T	0/1	intergenic_region	MODIFIER	LOC100683834-CHRNA7	100683834-488696	intergenic_region	100683834-488696		n.36727863C>T
3	36772314	G	C	0/1	intergenic_region	MODIFIER	LOC100683834-CHRNA7	100683834-488696	intergenic_region	100683834-488696		n.36772314G>C
3	36889989	A	G	0/1	intron_variant	MODIFIER	CHRNA7	488696	transcript	XM_014112303.2	protein_coding	c.114-22030T>C
3	36975041	T	C	0/1	intron_variant	MODIFIER	CHRNA7	488696	transcript	XM_014112303.2	protein_coding	c.-42-47296A>G
3	36994486	G	A	0/1	intron_variant	MODIFIER	CHRNA7	488696	transcript	XM_014112303.2	protein_coding	c.-42-66741C>T
3	37002102	C	T	0/1	intron_variant	MODIFIER	CHRNA7	488696	transcript	XM_014112303.2	protein_coding	c.-42-74357G>A
3	37103834	C	T	0/1	intron_variant	MODIFIER	CHRNA7	488696	transcript	XM_014112303.2	protein_coding	c.-43+1665G>A
3	37154033	T	C	0/1	intron_variant	MODIFIER	CHRNA7	488696	transcript	XM_014112303.2	protein_coding	c.-425+10742A>G
3	37189617	A	G	0/1	intergenic_region	MODIFIER	CHRNA7-LOC106558591	488696-106558591	intergenic_region	488696-106558591		n.37189617A>G
3	37233586	G	C	0/1	intergenic_region	MODIFIER	CHRNA7-LOC106558591	488696-106558591	intergenic_region	488696-106558591		n.37233586G>C
3	37262809	G	C	0/1	intergenic_region	MODIFIER	LOC106558591-LOC607384	106558591-607384	intergenic_region	106558591-607384		n.37262809G>C
3	37338488	G	GC	0/1	intergenic_region	MODIFIER	LOC607384-OTUD7A	607384-488697	intergenic_region	607384-488697		n.37338488_37338489insC
3	37339801	A	T	0/1	intergenic_region	MODIFIER	LOC607384-OTUD7A	607384-488697	intergenic_region	607384-488697		n.37339801A>T
3	37504737	T	C	0/1	intron_variant	MODIFIER	OTUD7A	488697	transcript	XM_014112331.2	protein_coding	c.896+5626T>C
3	37678345	T	A	0/1	intergenic_region	MODIFIER	LOC111095186-LOC102155727	111095186-102155727	intergenic_region	111095186-102155727		n.37678345T>A
3	38051395	G	A	2019-01-01	non_coding_transcript_exon_variant	MODIFIER	FAN1	479017	transcript	XR_002625025.1	pseudogene	n.1225C>T
3	38292512	T	C	0/1	intron_variant	MODIFIER	APBA2	488700	transcript	XM_005618276.2	protein_coding	c.-93-25388T>C
3	39112086	C	CAAAA	0/1	intergenic_region	MODIFIER	TJP1-LOC100687263	403752-100687263	intergenic_region	403752-100687263		n.39112086_39112087insAAAA
3	39377447	G	A	2019-01-01	intron_variant	MODIFIER	TARSL2	479019	transcript	XM_022416831.1	protein_coding	c.1089+6200G>A
3	39725224	T	TTAATACGCATAAAAAAAAAAAAAAAAAAAAAAAAAAA	0/1	intron_variant	MODIFIER	PCSK6	488703	transcript	XM_014112370.1	protein_coding	c.1690+12580_1690+12581insTAATACGCATAAAAAAAAAAAAAAAAAAAAAAAAAAA
3	39965890	G	GATTTATGTTTCTGAAAAAAAAAAAAAAAAAAAAAAAAAAAAAAAAAA	2019-01-01	intergenic_region	MODIFIER	CHSY1-LOC100687596	488704-100687596	intergenic_region	488704-100687596		n.39965890_39965891insATTTATGTTTCTGAAAAAAAAAAAAAAAAAAAAAAAAAAAAAAAAAA
3	40466754	G	C	2019-01-01	intron_variant	MODIFIER	CERS3	607925	transcript	XM_005618291.2	protein_coding	c.-44+7331G>C
3	40712625	TAAACGTTAAAGAGG	T	0/1	intron_variant	MODIFIER	ADAMTS17	488708	transcript	XM_014112382.2	protein_coding	c.1075+14062_1075+14075delAAACGTTAAAGAGG
3	40894571	G	T	0/1	intron_variant	MODIFIER	ADAMTS17	488708	transcript	XM_014112382.2	protein_coding	c.2675+20758G>T
3	40899692	T	C	0/1	intron_variant	MODIFIER	ADAMTS17	488708	transcript	XM_014112382.2	protein_coding	c.2676-17747T>C
3	40940146	T	A	0/1	downstream_gene_variant	MODIFIER	ADAMTS17	488708	transcript	XM_014112382.2	protein_coding	c.*3278T>A
3	40994005	CAATA	C	0/1	downstream_gene_variant	MODIFIER	LYSMD4	488709	transcript	XM_005618297.2	protein_coding	c.*6213_*6216delAATA
3	42245425	G	T	0/1	downstream_gene_variant	MODIFIER	FAM169B	608120	transcript	XM_022416881.1	protein_coding	c.*5442G>T
3	42763208	G	A	0/1	intergenic_region	MODIFIER	LOC102154414-LOC111095364	102154414-111095364	intergenic_region	102154414-111095364		n.42763208G>A
3	43051142	T	A	0/1	intergenic_region	MODIFIER	LOC111095365-LOC111095366	111095365-111095366	intergenic_region	111095365-111095366		n.43051142T>A
3	43836417	T	C	0/1	intergenic_region	MODIFIER	LOC106558607-LOC111095367	106558607-111095367	intergenic_region	106558607-111095367		n.43836417T>C
3	43844294	G	GTTTT	0/1	intergenic_region	MODIFIER	LOC106558607-LOC111095367	106558607-111095367	intergenic_region	106558607-111095367		n.43844294_43844295insTTTT
3	44023885	T	C	0/1	intergenic_region	MODIFIER	LOC111095367-NR2F2	111095367-479026	intergenic_region	111095367-479026		n.44023885T>C
3	44160735	C	T	0/1	upstream_gene_variant	MODIFIER	LOC106558609	106558609	transcript	XR_001315838.2	pseudogene	n.-3187G>A
3	44266913	C	T	0/1	intergenic_region	MODIFIER	LOC111095205-LOC111095206	111095205-111095206	intergenic_region	111095205-111095206		n.44266913C>T
3	44414264	C	T	0/1	intergenic_region	MODIFIER	LOC111095206-LOC100688277	111095206-100688277	intergenic_region	111095206-100688277		n.44414264C>T
3	44469732	A	G	0/1	intergenic_region	MODIFIER	LOC111095206-LOC100688277	111095206-100688277	intergenic_region	111095206-100688277		n.44469732A>G
3	44689980	C	T	0/1	intergenic_region	MODIFIER	LOC111095368-LOC102155852	111095368-102155852	intergenic_region	111095368-102155852		n.44689980C>T
3	45152553	A	G	0/1	intergenic_region	MODIFIER	LOC100688410-LOC111095207	100688410-111095207	intergenic_region	100688410-111095207		n.45152553A>G
3	45204031	TCTCA	T	0/1	intergenic_region	MODIFIER	LOC100688410-LOC111095207	100688410-111095207	intergenic_region	100688410-111095207		n.45204032_45204035delCTCA
3	45204037	TGCCCCAATA	T	0/1	intergenic_region	MODIFIER	LOC100688410-LOC111095207	100688410-111095207	intergenic_region	100688410-111095207		n.45204038_45204046delGCCCCAATA
3	45401999	C	CTTTCTTTT	0/1	intergenic_region	MODIFIER	LOC100688410-LOC111095207	100688410-111095207	intergenic_region	100688410-111095207		n.45401999_45402000insTTTCTTTT
3	45587521	T	C	0/1	intergenic_region	MODIFIER	LOC111095207-MCTP2	111095207-488717	intergenic_region	111095207-488717		n.45587521T>C
3	45847712	G	A	0/1	intron_variant	MODIFIER	MCTP2	488717	transcript	XM_005618319.3	protein_coding	c.2508+190C>T
3	47366228	G	A	0/1	intergenic_region	MODIFIER	LOC100688551-FAM174B	100688551-608794	intergenic_region	100688551-608794		n.47366228G>A
3	47541003	C	T	0/1	upstream_gene_variant	MODIFIER	LOC100688769	100688769	transcript	100688769	pseudogene	n.-3130C>T
3	47579962	C	T	0/1	intergenic_region	MODIFIER	LOC100688769-ST8SIA2	100688769-488722	intergenic_region	100688769-488722		n.47579962C>T
3	47767879	C	T	0/1	intergenic_region	MODIFIER	ST8SIA2-LOC100856235	488722-100856235	intergenic_region	488722-100856235		n.47767879C>T
3	48108112	G	GC	2019-01-01	intron_variant	MODIFIER	SLCO3A1	608833	transcript	XM_003434373.4	protein_coding	c.646+61073_646+61074insG
3	48375403	C	CA	0/1	intergenic_region	MODIFIER	LOC102157216-LOC102157264	102157216-102157264	intergenic_region	102157216-102157264		n.48375403_48375404insA
3	49730100	AAACATTCAACCAC	A	0/1	intron_variant	MODIFIER	AGBL1	479034	transcript	XM_005618341.3	protein_coding	c.488+26391_488+26403delAACATTCAACCAC
3	49730114	T	G	0/1	intron_variant	MODIFIER	AGBL1	479034	transcript	XM_005618341.3	protein_coding	c.488+26404T>G
3	49730116	A	C	0/1	intron_variant	MODIFIER	AGBL1	479034	transcript	XM_005618341.3	protein_coding	c.488+26406A>C
3	49730120	ACCCAGGC	A	0/1	intron_variant	MODIFIER	AGBL1	479034	transcript	XM_005618341.3	protein_coding	c.488+26411_488+26417delCCCAGGC
3	49730129	T	A	0/1	intron_variant	MODIFIER	AGBL1	479034	transcript	XM_005618341.3	protein_coding	c.488+26419T>A
3	49730132	CATTAAGCAAAATATTT	C	0/1	intron_variant	MODIFIER	AGBL1	479034	transcript	XM_005618341.3	protein_coding	c.488+26423_488+26438delATTAAGCAAAATATTT
3	49863430	G	A	0/1	intron_variant	MODIFIER	AGBL1	479034	transcript	XM_005618341.3	protein_coding	c.2374+38471G>A
3	51806275	T	TATTTTATTTTATTTTATTTTATTTTATTTTATTTTATTTC	0/1	intron_variant	MODIFIER	AEN	488728	transcript	XM_022416917.1	protein_coding	c.-66+6051_-66+6052insATTTTATTTTATTTTATTTTATTTTATTTTATTTTATTTC
3	52239807	C	G	0/1	intron_variant	MODIFIER	ABHD2	479037	transcript	XM_005618351.2	protein_coding	c.815+185C>G
3	52249026	C	G	0/1	intron_variant	MODIFIER	ABHD2	479037	transcript	XM_005618351.2	protein_coding	c.1082-70C>G
3	52261250	G	A	0/1	3_prime_UTR_variant	MODIFIER	RLBP1	479039	transcript	XM_005618352.3	protein_coding	c.*21C>T
3	52307032	T	A	0/1	intron_variant	MODIFIER	FANCI	100856370	transcript	XM_003638961.4	protein_coding	c.969+371T>A
3	52319376	G	A	0/1	intron_variant	MODIFIER	FANCI	100856370	transcript	XM_003638961.4	protein_coding	c.1376-2363G>A
3	52363263	G	A	0/1	intron_variant	MODIFIER	POLG	100856383	transcript	XM_005618353.3	protein_coding	c.2271+248C>T
3	52395016	G	A	0/1	intergenic_region	MODIFIER	TRNAR-UCG-LOC102153883	111095410-102153883	intergenic_region	111095410-102153883		n.52395016G>A
3	52396759	G	A	0/1	intergenic_region	MODIFIER	TRNAR-UCG-LOC102153883	111095410-102153883	intergenic_region	111095410-102153883		n.52396759G>A
3	52500105	C	G	0/1	intergenic_region	MODIFIER	LOC111095220-RHCG	111095220-479040	intergenic_region	111095220-479040		n.52500105C>G
3	54013859	TGGGA	T	0/1	intron_variant	MODIFIER	ZNF592	488751	transcript	XM_005618378.2	protein_coding	c.-213+5063_-213+5066delGGGA
3	54013865	C	T	0/1	intron_variant	MODIFIER	ZNF592	488751	transcript	XM_005618378.2	protein_coding	c.-213+5068C>T
3	54013866	TGTATAAC	T	0/1	intron_variant	MODIFIER	ZNF592	488751	transcript	XM_005618378.2	protein_coding	c.-213+5070_-213+5076delGTATAAC
3	54013877	G	T	0/1	intron_variant	MODIFIER	ZNF592	488751	transcript	XM_005618378.2	protein_coding	c.-213+5080G>T
3	55080824	A	T	0/1	intergenic_region	MODIFIER	BNC1-LOC111095230	488756-111095230	intergenic_region	488756-111095230		n.55080824A>T
3	55149857	C	T	0/1	upstream_gene_variant	MODIFIER	LOC111095230	111095230	transcript	XR_002625179.1	pseudogene	n.-2739G>A
3	55212850	G	A	0/1	intergenic_region	MODIFIER	LOC111095230-LOC111095231	111095230-111095231	intergenic_region	111095230-111095231		n.55212850G>A
3	55347390	C	T	0/1	intergenic_region	MODIFIER	SH3GL3-ADAMTSL3	609858-479060	intergenic_region	609858-479060		n.55347390C>T
3	55844563	C	G	0/1	downstream_gene_variant	MODIFIER	EFL1	479061	transcript	XM_845018.5	protein_coding	c.*3828C>G
3	55864520	G	A	0/1	intergenic_region	MODIFIER	EFL1-LOC106558624	479061-106558624	intergenic_region	479061-106558624		n.55864520G>A
3	55879211	C	T	0/1	intergenic_region	MODIFIER	EFL1-LOC106558624	479061-106558624	intergenic_region	479061-106558624		n.55879211C>T
3	55879212	C	T	0/1	intergenic_region	MODIFIER	EFL1-LOC106558624	479061-106558624	intergenic_region	479061-106558624		n.55879212C>T
3	56157952	G	T	0/1	intron_variant	MODIFIER	LOC102154086	102154086	transcript	XR_002625188.1	pseudogene	n.1130-842G>T
3	56541042	A	AGCGGTTTGGCGCCTGCCTTTGGCCCAGGGCACGATCCTGG	0/1	intron_variant	MODIFIER	IL16	488762	transcript	XM_005618407.3	protein_coding	c.438+6560_438+6561insCCAGGATCGTGCCCTGGGCCAAAGGCAGGCGCCAAACCGC
3	57286600	C	T	0/1	3_prime_UTR_variant	MODIFIER	LOC102155288	102155288	transcript	XM_022417007.1	protein_coding	c.*990C>T
3	57332557	G	A	0/1	intergenic_region	MODIFIER	FAH-ZFAND6	100855836-479064	intergenic_region	100855836-479064		n.57332557G>A
3	57339741	C	G	0/1	intergenic_region	MODIFIER	FAH-ZFAND6	100855836-479064	intergenic_region	100855836-479064		n.57339741C>G
3	57373091	T	A	0/1	intron_variant	MODIFIER	ZFAND6	479064	transcript	XM_003638973.3	protein_coding	c.-18+2362A>T
3	57555235	G	A	0/1	intergenic_region	MODIFIER	MTHFS-LOC111095240	610157-111095240	intergenic_region	610157-111095240		n.57555235G>A
3	57614565	T	C	0/1	intergenic_region	MODIFIER	MTHFS-LOC111095240	610157-111095240	intergenic_region	610157-111095240		n.57614565T>C
3	57628411	G	GT	0/1	intergenic_region	MODIFIER	MTHFS-LOC111095240	610157-111095240	intergenic_region	610157-111095240		n.57628411_57628412insT
3	57713753	T	A	0/1	intergenic_region	MODIFIER	MTHFS-LOC111095240	610157-111095240	intergenic_region	610157-111095240		n.57713753T>A
3	57826178	T	C	0/1	intergenic_region	MODIFIER	KIAA1024-TMED3	610163-100685718	intergenic_region	610163-100685718		n.57826178T>C
3	57911858	G	A	0/1	intergenic_region	MODIFIER	LOC102156518-MIR184	102156518-100886094	intergenic_region	102156518-100886094		n.57911858G>A
3	57954077	A	T	0/1	intergenic_region	MODIFIER	LOC111095242-RASGRF1	111095242-488774	intergenic_region	111095242-488774		n.57954077A>T
3	58038345	ATTTAT	A	0/1	intron_variant	MODIFIER	RASGRF1	488774	transcript	XM_022417015.1	protein_coding	c.958+405_958+409delTTTAT
3	58042676	T	A	0/1	intron_variant	MODIFIER	RASGRF1	488774	transcript	XM_022417015.1	protein_coding	c.1381+72T>A
3	58053571	G	A	0/1	intron_variant	MODIFIER	RASGRF1	488774	transcript	XM_022417015.1	protein_coding	c.1826+2068G>A
3	58224901	C	T	0/1	downstream_gene_variant	MODIFIER	ADAMTS7	488775	transcript	XM_014112341.2	protein_coding	c.*1917C>T
3	58231318	C	T	0/1	intron_variant	MODIFIER	TBC1D2B	488776	transcript	XM_005618435.2	protein_coding	c.2002-629G>A
3	58388312	C	T	0/1	upstream_gene_variant	MODIFIER	DNAJA4	488777	transcript	XM_845309.4	protein_coding	c.-2089C>T
3	58694692	T	TG	2019-01-01	intron_variant	MODIFIER	MAN2B2	100855835	transcript	XM_005618732.2	protein_coding	c.2519-537_2519-536insG
3	58928409	TATTTATGTACTGCATGCTGTAGAAC	T	0/1	intron_variant	MODIFIER	KIAA0232	610307	transcript	XM_014112494.2	protein_coding	c.231+1675_231+1699delATTTATGTACTGCATGCTGTAGAAC
3	58977400	G	A	0/1	3_prime_UTR_variant	MODIFIER	KIAA0232	610307	transcript	XM_014112494.2	protein_coding	c.*851G>A
3	59128905	TCA	T	0/1	intron_variant	MODIFIER	GRPEL1	488784	transcript	XM_545902.6	protein_coding	c.264+461_264+462delTG
3	59129824	T	C	0/1	intron_variant	MODIFIER	GRPEL1	488784	transcript	XM_545902.6	protein_coding	c.105-297A>G
3	59142565	G	A	0/1	intergenic_region	MODIFIER	GRPEL1-LOC610338	488784-610338	intergenic_region	488784-610338		n.59142565G>A
3	59230982	C	T	0/1	intergenic_region	MODIFIER	LOC610338-SORCS2	610338-488785	intergenic_region	610338-488785		n.59230982C>T
3	59288329	C	T	0/1	intergenic_region	MODIFIER	LOC610338-SORCS2	610338-488785	intergenic_region	610338-488785		n.59288329C>T
3	59298757	C	T	0/1	intergenic_region	MODIFIER	LOC610338-SORCS2	610338-488785	intergenic_region	610338-488785		n.59298757C>T
3	59314553	C	T	0/1	intergenic_region	MODIFIER	LOC610338-SORCS2	610338-488785	intergenic_region	610338-488785		n.59314553C>T
3	59482003	C	A	0/1	intron_variant	MODIFIER	LOC102152695	102152695	transcript	XR_291900.3	pseudogene	n.413+332G>T
3	59966931	C	T	2019-01-01	intron_variant	MODIFIER	ABLIM2	610389	transcript	XM_014112513.2	protein_coding	c.52+13988G>A
3	60339176	G	A	0/1	intergenic_region	MODIFIER	CPZ-HMX1	488792-610441	intergenic_region	488792-610441		n.60339176G>A
3	60418008	A	T	0/1	intergenic_region	MODIFIER	CPZ-HMX1	488792-610441	intergenic_region	488792-610441		n.60418008A>T
3	60488330	TAA	T	2019-01-01	intergenic_region	MODIFIER	CPZ-HMX1	488792-610441	intergenic_region	488792-610441		n.60488331_60488332delAA
3	60535496	C	G	0/1	intergenic_region	MODIFIER	HMX1-ADRA2C	610441-488793	intergenic_region	610441-488793		n.60535496C>G
3	60565155	G	A	0/1	intergenic_region	MODIFIER	HMX1-ADRA2C	610441-488793	intergenic_region	610441-488793		n.60565155G>A
3	60665916	T	C	0/1	intergenic_region	MODIFIER	ADRA2C-LRPAP1	488793-479072	intergenic_region	488793-479072		n.60665916T>C
3	60753168	AG	A	0/1	intergenic_region	MODIFIER	ADRA2C-LRPAP1	488793-479072	intergenic_region	488793-479072		n.60753169delG
3	60793972	A	AAAAAAC	2019-01-01	intergenic_region	MODIFIER	ADRA2C-LRPAP1	488793-479072	intergenic_region	488793-479072		n.60793972_60793973insAAAAAC
3	60886248	C	T	0/1	intron_variant	MODIFIER	DOK7	488794	transcript	XM_005618736.3	protein_coding	c.532+1274G>A
3	60891221	C	T	0/1	intron_variant	MODIFIER	DOK7	488794	transcript	XM_005618736.3	protein_coding	c.101-2109G>A
3	60896720	G	C	0/1	intron_variant	MODIFIER	DOK7	488794	transcript	XM_005618736.3	protein_coding	c.100+81C>G
3	60982479	G	A	0/1	intron_variant	MODIFIER	RGS12	608720	transcript	XM_014112534.2	protein_coding	c.1998+10617C>T
3	61060886	C	T	0/1	3_prime_UTR_variant	MODIFIER	MSANTD1	610482	transcript	XM_005618499.3	protein_coding	c.*4428G>A
3	61071902	T	A	0/1	intron_variant	MODIFIER	MSANTD1	610482	transcript	XM_005618499.3	protein_coding	c.-11-133A>T
3	61153204	A	C	0/1	intron_variant	MODIFIER	HTT	479074	transcript	XM_014112541.2	protein_coding	c.3723+909T>G
3	61165415	T	A	0/1	intron_variant	MODIFIER	HTT	479074	transcript	XM_014112541.2	protein_coding	c.2769-893A>T
3	61169102	CT	C	0/1	intron_variant	MODIFIER	HTT	479074	transcript	XM_014112541.2	protein_coding	c.2463+574delA
[truncated: 11,149 more rows]

## Sheet: AS006_584controls
Table S3. List of private variants of the sequenced CHS-affected American Staffordshire Terrier.
CHROM	POS	REF	ALT	AS006	EFFECT	IMPACT	GENE	GENEID	FEATURE	FEATUREID	BIOTYPE	HGVS_C	HGVS_P
3	256998	CAG	C	0/1	frameshift_variant	HIGH	APC	479139	transcript	XM_014111995.2	protein_coding	c.4616_4617delCT	p.Ser1539fs
3	257002	C	CTT	0/1	frameshift_variant	HIGH	APC	479139	transcript	XM_014111995.2	protein_coding	c.4613_4614insAA	p.Glu1540fs
3	40141353	G	GT	0/1	frameshift_variant	HIGH	ALDH1A3	100856346	transcript	XM_003638965.4	protein_coding	c.1172_1173insA	p.Phe392fs
3	40141368	C	CCCCA	0/1	frameshift_variant	HIGH	ALDH1A3	100856346	transcript	XM_003638965.4	protein_coding	c.1157_1158insTGGG	p.Met386fs
3	40141374	CGA	C	0/1	frameshift_variant	HIGH	ALDH1A3	100856346	transcript	XM_003638965.4	protein_coding	c.1150_1151delTC	p.Ser384fs
3	87081212	A	T	0/1	stop_lost	HIGH	LOC488857	488857	transcript	XM_014112662.2	protein_coding	c.1300T>A	p.Ter434Lysext*?
3	87081221	C	T	0/1	splice_acceptor_variant&intron_variant	HIGH	LOC488857	488857	transcript	XM_014112662.2	protein_coding	c.1292-1G>A
5	66817708	G	GT	0/1	frameshift_variant	HIGH	LOC111096077	111096077	transcript	XM_022419445.1	protein_coding	c.80_81insA	p.Ser28fs
7	40988406	CG	C	0/1	frameshift_variant	HIGH	ETV3L	612067	transcript	XM_022421227.1	protein_coding	c.715delG	p.Val239fs
11	68348035	C	CTTTGTGATAGAGAAACTTCCCATCAGTGCTTGTTTTCTCATAAGTACCAGAGATCGATTCACAGACACCTTTCCGCCTGTGAGTGTTGG	0/1	splice_acceptor_variant&intron_variant	HIGH	AMBP	481685	transcript	XM_538807.6	protein_coding	c.338-2_338-1insCCAACACTCACAGGCGGAAAGGTGTCTGTGAATCGATCTCTGGTACTTATGAGAAAACAAGCACTGATGGGAAGTTTCTCTATCACAAA
11	68350774	T	TC	0/1	splice_acceptor_variant&intron_variant	HIGH	AMBP	481685	transcript	XM_538807.6	protein_coding	c.118-1_118insG
13	62159546	G	GCAGATCTTGCCAAGTACATATGTGA	0/1	splice_donor_variant&intron_variant	HIGH	ALB	403550	transcript	NM_001003026.1	protein_coding	c.843+1_843+2insCAGATCTTGCCAAGTACATATGTGA
15	18795324	C	CATTTCTTATGCCATCTGT	0/1	splice_acceptor_variant&intron_variant	HIGH	LOC100688420	100688420	transcript	100688420	pseudogene	n.28-2_28-1insACAGATGGCATAAGAAAT
23	30665839	A	AAT	0/1	splice_donor_variant&intron_variant	HIGH	LOC477072	477072	transcript	XM_534268.6	protein_coding	c.644_644+1insAT
1	25743180	T	G	0/1	missense_variant	MODERATE	LOC102155259	102155259	transcript	XM_005615683.3	protein_coding	c.491T>G	p.Val164Gly
1	40446218	T	C	0/1	missense_variant	MODERATE	LATS1	476241	transcript	NM_001024635.1	protein_coding	c.1033A>G	p.Ile345Val
1	98449299	C	T	2019-01-01	missense_variant	MODERATE	WNK2	484210	transcript	XM_022428018.1	protein_coding	c.6145G>A	p.Val2049Ile
1	109780578	G	A	0/1	missense_variant	MODERATE	SYMPK	476431	transcript	XM_005616426.3	protein_coding	c.1726G>A	p.Val576Met
2	40441494	ACTT	A	0/1	disruptive_inframe_deletion	MODERATE	SH3RF2	478049	transcript	XM_005617344.3	protein_coding	c.554_556delTTC	p.Leu185del
3	256918	G	C	0/1	missense_variant	MODERATE	APC	479139	transcript	XM_014111995.2	protein_coding	c.4698C>G	p.Asp1566Glu
3	256959	G	C	0/1	missense_variant	MODERATE	APC	479139	transcript	XM_014111995.2	protein_coding	c.4657C>G	p.Pro1553Ala
3	256974	T	C	0/1	missense_variant	MODERATE	APC	479139	transcript	XM_014111995.2	protein_coding	c.4642A>G	p.Asn1548Asp
3	256983	C	A	0/1	missense_variant	MODERATE	APC	479139	transcript	XM_014111995.2	protein_coding	c.4633G>T	p.Ala1545Ser
3	3169301	C	T	0/1	missense_variant	MODERATE	FER	403754	transcript	NM_001003141.1	protein_coding	c.1135G>A	p.Ala379Thr
3	40141346	T	G	0/1	missense_variant	MODERATE	ALDH1A3	100856346	transcript	XM_003638965.4	protein_coding	c.1180A>C	p.Lys394Gln
3	40141355	GTCC	G	0/1	conservative_inframe_deletion	MODERATE	ALDH1A3	100856346	transcript	XM_003638965.4	protein_coding	c.1168_1170delGGA	p.Gly390del
3	40141362	G	T	0/1	missense_variant	MODERATE	ALDH1A3	100856346	transcript	XM_003638965.4	protein_coding	c.1164C>A	p.Asp388Glu
3	40141364	C	A	0/1	missense_variant	MODERATE	ALDH1A3	100856346	transcript	XM_003638965.4	protein_coding	c.1162G>T	p.Asp388Tyr
3	40141370	T	G	0/1	missense_variant	MODERATE	ALDH1A3	100856346	transcript	XM_003638965.4	protein_coding	c.1156A>C	p.Met386Leu
3	87081215	A	T	0/1	missense_variant	MODERATE	LOC488857	488857	transcript	XM_014112662.2	protein_coding	c.1297T>A	p.Cys433Ser
4	22582873	G	A	0/1	missense_variant	MODERATE	PSAP	479240	transcript	XM_005618989.1	protein_coding	c.529C>T	p.Leu177Phe
5	48194138	T	A	2019-01-01	missense_variant	MODERATE	PATJ	479550	transcript	XM_014113728.2	protein_coding	c.1943A>T	p.Glu648Val
5	48245110	G	T	2019-01-01	missense_variant	MODERATE	PATJ	479550	transcript	XM_014113728.2	protein_coding	c.550C>A	p.Gln184Lys
5	78601905	C	T	0/1	missense_variant	MODERATE	ZFHX3	489729	transcript	XM_014114048.2	protein_coding	c.3040G>A	p.Val1014Met
7	19418017	C	T	0/1	missense_variant	MODERATE	TPR	480045	transcript	XM_022421704.1	protein_coding	c.3152G>A	p.Arg1051His
7	20493718	C	T	0/1	missense_variant	MODERATE	SOAT1	490325	transcript	XM_005622465.3	protein_coding	c.1153G>A	p.Val385Ile
7	20493727	C	T	0/1	missense_variant	MODERATE	SOAT1	490325	transcript	XM_005622465.3	protein_coding	c.1144G>A	p.Val382Ile
7	25291030	C	T	0/1	missense_variant	MODERATE	RC3H1	480065	transcript	XM_022421027.1	protein_coding	c.1684C>T	p.Pro562Ser
7	25332955	A	T	0/1	missense_variant	MODERATE	SERPINC1	480066	transcript	XM_537187.7	protein_coding	c.1391A>T	p.Asp464Val
7	25332957	A	G	0/1	missense_variant	MODERATE	SERPINC1	480066	transcript	XM_537187.7	protein_coding	c.1393A>G	p.Asn465Asp
7	27618151	C	T	0/1	missense_variant	MODERATE	FMO1	403604	transcript	NM_001003061.1	protein_coding	c.79G>A	p.Glu27Lys
7	27618192	C	G	0/1	missense_variant	MODERATE	FMO1	403604	transcript	NM_001003061.1	protein_coding	c.38G>C	p.Ser13Thr
7	27618195	A	G	0/1	missense_variant	MODERATE	FMO1	403604	transcript	NM_001003061.1	protein_coding	c.35T>C	p.Val12Ala
7	41304567	G	A	0/1	missense_variant	MODERATE	NES	490410	transcript	XM_014115306.2	protein_coding	c.4867G>A	p.Val1623Met
7	41951694	G	T	0/1	missense_variant	MODERATE	GON4L	490422	transcript	XM_005622716.3	protein_coding	c.874G>T	p.Ala292Ser
9	34431703	C	T	0/1	missense_variant	MODERATE	RNFT1	480581	transcript	XM_014116723.2	protein_coding	c.1015G>A	p.Val339Ile
9	52136752	A	G	0/1	missense_variant	MODERATE	MED27	612800	transcript	XM_022423687.1	protein_coding	c.52A>G	p.Ile18Val
10	8644061	A	G	0/1	missense_variant	MODERATE	TMBIM4	474432	transcript	XM_531662.6	protein_coding	c.704T>C	p.Val235Ala
10	8644074	A	C	0/1	missense_variant	MODERATE	TMBIM4	474432	transcript	XM_531662.6	protein_coding	c.691T>G	p.Phe231Val
11	35214310	C	T	0/1	missense_variant	MODERATE	FREM1	481547	transcript	XM_022425433.1	protein_coding	c.4867G>A	p.Asp1623Asn
11	35294258	G	A	0/1	missense_variant	MODERATE	FREM1	481547	transcript	XM_022425433.1	protein_coding	c.848C>T	p.Ala283Val
11	35301349	C	G	0/1	missense_variant	MODERATE	FREM1	481547	transcript	XM_022425433.1	protein_coding	c.659G>C	p.Arg220Thr
11	52449757	C	T	0/1	missense_variant	MODERATE	LOC611974	611974	transcript	XM_849693.1	protein_coding	c.607G>A	p.Ala203Thr
11	52449763	G	C	0/1	missense_variant	MODERATE	LOC611974	611974	transcript	XM_849693.1	protein_coding	c.601C>G	p.Arg201Gly
11	58160069	T	C	0/1	missense_variant	MODERATE	ALDOB	474787	transcript	XM_005626875.2	protein_coding	c.286A>G	p.Asn96Asp
11	58160090	T	C	0/1	missense_variant	MODERATE	ALDOB	474787	transcript	XM_005626875.2	protein_coding	c.265A>G	p.Ser89Gly
17	56691590	A	C	0/1	missense_variant	MODERATE	HMGCS2	607923	transcript	XM_844785.6	protein_coding	c.276T>G	p.His92Gln
17	59819466	G	A	0/1	missense_variant	MODERATE	GOLPH3L	475838	transcript	XM_014120709.2	protein_coding	c.808C>T	p.Pro270Ser
18	8067423	T	G	2019-01-01	missense_variant	MODERATE	GLI3	483244	transcript	XM_014120825.2	protein_coding	c.3890T>G	p.Leu1297Arg
20	746102	G	A	0/1	missense_variant	MODERATE	CHST13	484618	transcript	XM_005632063.1	protein_coding	c.415G>A	p.Ala139Thr
20	37676290	C	A	0/1	missense_variant	MODERATE	DUSP7	484742	transcript	XM_541858.6	protein_coding	c.122C>A	p.Thr41Asn
26	1435666	G	A	0/1	missense_variant	MODERATE	RAN	100499482	transcript	NM_001194984.1	protein_coding	c.322C>T	p.Leu108Phe
27	40713988	A	T	2019-01-01	missense_variant	MODERATE	TMA7	111092760	transcript	XM_022411085.1	protein_coding	c.110A>T	p.Gln37Leu
27	40714012	C	T	2019-01-01	missense_variant	MODERATE	TMA7	111092760	transcript	XM_022411085.1	protein_coding	c.134C>T	p.Ala45Val
27	40714021	C	A	2019-01-01	missense_variant	MODERATE	TMA7	111092760	transcript	XM_022411085.1	protein_coding	c.143C>A	p.Ala48Glu
28	8738133	T	C	0/1	missense_variant	MODERATE	CYP2C18	415122	transcript	NM_001197044.1	protein_coding	c.1120A>G	p.Ile374Val
28	8738144	A	G	0/1	missense_variant	MODERATE	CYP2C18	415122	transcript	NM_001197044.1	protein_coding	c.1109T>C	p.Val370Ala
28	8738148	A	C	0/1	missense_variant	MODERATE	CYP2C18	415122	transcript	NM_001197044.1	protein_coding	c.1105T>G	p.Ser369Ala
28	8738157	G	T	0/1	missense_variant	MODERATE	CYP2C18	415122	transcript	NM_001197044.1	protein_coding	c.1096C>A	p.Leu366Met
28	8738159	T	C	0/1	missense_variant	MODERATE	CYP2C18	415122	transcript	NM_001197044.1	protein_coding	c.1094A>G	p.Asn365Ser
28	8738162	T	C	0/1	missense_variant	MODERATE	CYP2C18	415122	transcript	NM_001197044.1	protein_coding	c.1091A>G	p.Asn364Ser
28	8738199	C	G	0/1	missense_variant	MODERATE	CYP2C18	415122	transcript	NM_001197044.1	protein_coding	c.1054G>C	p.Val352Leu
28	8738228	C	T	0/1	missense_variant	MODERATE	CYP2C18	415122	transcript	NM_001197044.1	protein_coding	c.1025G>A	p.Arg342Lys
28	8738253	G	T	0/1	missense_variant	MODERATE	CYP2C18	415122	transcript	NM_001197044.1	protein_coding	c.1000C>A	p.His334Asn
33	1023626	C	T	0/1	missense_variant	MODERATE	EPHA3	487930	transcript	XM_022413744.1	protein_coding	c.2066C>T	p.Thr689Met
33	16529907	G	A	2019-01-01	missense_variant	MODERATE	PHLDB2	478560	transcript	XM_014110198.2	protein_coding	c.787G>A	p.Gly263Arg
36	11504001	A	G	0/1	missense_variant	MODERATE	SCN7A	488382	transcript	XM_005640265.3	protein_coding	c.2179T>C	p.Ser727Pro
36	11504002	A	T	0/1	missense_variant	MODERATE	SCN7A	488382	transcript	XM_005640265.3	protein_coding	c.2178T>A	p.Ser726Arg
38	23455561	G	A	0/1	missense_variant	MODERATE	LOC608848	608848	transcript	XM_005640915.2	protein_coding	c.655C>T	p.Arg219Cys
X	335228	C	T	0/1	missense_variant	MODERATE	GTPBP6	608710	transcript	XM_005641048.3	protein_coding	c.1378C>T	p.Arg460Trp
X	80783540	C	T	2019-01-01	missense_variant	MODERATE	NUP62CL	610319	transcript	XM_014111356.2	protein_coding	c.286G>A	p.Ala96Thr
1	102139853	T	G	0/1	synonymous_variant	LOW	FIZ1	100856606	transcript	XM_003638798.4	protein_coding	c.588T>G	p.Ala196Ala
1	102139871	A	C	0/1	synonymous_variant	LOW	FIZ1	100856606	transcript	XM_003638798.4	protein_coding	c.606A>C	p.Ser202Ser
1	102139892	T	G	0/1	synonymous_variant	LOW	FIZ1	100856606	transcript	XM_003638798.4	protein_coding	c.627T>G	p.Gly209Gly
3	256921	G	A	0/1	synonymous_variant	LOW	APC	479139	transcript	XM_014111995.2	protein_coding	c.4695C>T	p.Asp1565Asp
3	256927	C	A	0/1	synonymous_variant	LOW	APC	479139	transcript	XM_014111995.2	protein_coding	c.4689G>T	p.Leu1563Leu
3	256930	G	A	0/1	synonymous_variant	LOW	APC	479139	transcript	XM_014111995.2	protein_coding	c.4686C>T	p.Asp1562Asp
3	256948	A	G	0/1	synonymous_variant	LOW	APC	479139	transcript	XM_014111995.2	protein_coding	c.4668T>C	p.Pro1556Pro
3	256951	C	T	0/1	synonymous_variant	LOW	APC	479139	transcript	XM_014111995.2	protein_coding	c.4665G>A	p.Lys1555Lys
3	256957	G	T	0/1	synonymous_variant	LOW	APC	479139	transcript	XM_014111995.2	protein_coding	c.4659C>A	p.Pro1553Pro
3	257005	A	T	0/1	synonymous_variant	LOW	APC	479139	transcript	XM_014111995.2	protein_coding	c.4611T>A	p.Thr1537Thr
3	257011	G	A	0/1	synonymous_variant	LOW	APC	479139	transcript	XM_014111995.2	protein_coding	c.4605C>T	p.Asn1535Asn
3	257017	A	G	0/1	synonymous_variant	LOW	APC	479139	transcript	XM_014111995.2	protein_coding	c.4599T>C	p.Asn1533Asn
3	257023	G	A	0/1	synonymous_variant	LOW	APC	479139	transcript	XM_014111995.2	protein_coding	c.4593C>T	p.Asn1531Asn
3	24533345	A	T	0/1	synonymous_variant	LOW	XRCC4	488923	transcript	XM_005618149.3	protein_coding	c.111T>A	p.Thr37Thr
3	40141335	G	A	0/1	synonymous_variant	LOW	ALDH1A3	100856346	transcript	XM_003638965.4	protein_coding	c.1191C>T	p.Val397Val
3	40141338	A	T	0/1	synonymous_variant	LOW	ALDH1A3	100856346	transcript	XM_003638965.4	protein_coding	c.1188T>A	p.Thr396Thr
3	40141350	G	A	0/1	synonymous_variant	LOW	ALDH1A3	100856346	transcript	XM_003638965.4	protein_coding	c.1176C>T	p.Phe392Phe
3	40141377	A	T	0/1	synonymous_variant	LOW	ALDH1A3	100856346	transcript	XM_003638965.4	protein_coding	c.1149T>A	p.Gly383Gly
3	40141380	C	G	0/1	synonymous_variant	LOW	ALDH1A3	100856346	transcript	XM_003638965.4	protein_coding	c.1146G>C	p.Gly382Gly
4	5538284	G	A	2019-01-01	synonymous_variant	LOW	SLC35F3	488963	transcript	XM_005618812.3	protein_coding	c.666C>T	p.Thr222Thr
4	22582880	A	G	0/1	synonymous_variant	LOW	PSAP	479240	transcript	XM_005618989.1	protein_coding	c.522T>C	p.Asn174Asn
5	31280989	C	T	0/1	synonymous_variant	LOW	NLRP1	489449	transcript	XM_005619880.3	protein_coding	c.2103C>T	p.Tyr701Tyr
5	80692515	G	A	2019-01-01	synonymous_variant	LOW	TANGO6	489741	transcript	XM_014114052.2	protein_coding	c.1653C>T	p.Thr551Thr
5	81557631	T	G	0/1	synonymous_variant	LOW	LCAT	479680	transcript	XM_846580.4	protein_coding	c.603T>G	p.Gly201Gly
5	81557649	A	G	0/1	synonymous_variant	LOW	LCAT	479680	transcript	XM_846580.4	protein_coding	c.621A>G	p.Leu207Leu
5	81557653	T	C	0/1	synonymous_variant	LOW	LCAT	479680	transcript	XM_846580.4	protein_coding	c.625T>C	p.Leu209Leu
7	20493724	G	A	0/1	synonymous_variant	LOW	SOAT1	490325	transcript	XM_005622465.3	protein_coding	c.1147C>T	p.Leu383Leu
7	20493734	G	A	0/1	synonymous_variant	LOW	SOAT1	490325	transcript	XM_005622465.3	protein_coding	c.1137C>T	p.Arg379Arg
7	20493743	G	A	0/1	synonymous_variant	LOW	SOAT1	490325	transcript	XM_005622465.3	protein_coding	c.1128C>T	p.Phe376Phe
7	25332959	C	T	0/1	synonymous_variant	LOW	SERPINC1	480066	transcript	XM_537187.7	protein_coding	c.1395C>T	p.Asn465Asn
7	25332961	G	A	0/1	stop_retained_variant	LOW	SERPINC1	480066	transcript	XM_537187.7	protein_coding	c.1397G>A	p.Ter466Ter
7	27618119	G	A	0/1	synonymous_variant	LOW	FMO1	403604	transcript	NM_001003061.1	protein_coding	c.111C>T	p.Leu37Leu
7	27618125	G	A	0/1	synonymous_variant	LOW	FMO1	403604	transcript	NM_001003061.1	protein_coding	c.105C>T	p.Asp35Asp
7	27618137	A	G	0/1	synonymous_variant	LOW	FMO1	403604	transcript	NM_001003061.1	protein_coding	c.93T>C	p.Phe31Phe
7	27618143	T	G	0/1	synonymous_variant	LOW	FMO1	403604	transcript	NM_001003061.1	protein_coding	c.87A>C	p.Thr29Thr
7	27618152	C	T	0/1	synonymous_variant	LOW	FMO1	403604	transcript	NM_001003061.1	protein_coding	c.78G>A	p.Leu26Leu
7	27618155	T	C	0/1	synonymous_variant	LOW	FMO1	403604	transcript	NM_001003061.1	protein_coding	c.75A>G	p.Gly25Gly
7	27618182	G	A	0/1	synonymous_variant	LOW	FMO1	403604	transcript	NM_001003061.1	protein_coding	c.48C>T	p.Ala16Ala
7	27618203	T	G	0/1	synonymous_variant	LOW	FMO1	403604	transcript	NM_001003061.1	protein_coding	c.27A>C	p.Gly9Gly
7	27618212	T	C	0/1	synonymous_variant	LOW	FMO1	403604	transcript	NM_001003061.1	protein_coding	c.18A>G	p.Ala6Ala
7	27618218	C	T	0/1	synonymous_variant	LOW	FMO1	403604	transcript	NM_001003061.1	protein_coding	c.12G>A	p.Arg4Arg
7	27618221	C	T	0/1	synonymous_variant	LOW	FMO1	403604	transcript	NM_001003061.1	protein_coding	c.9G>A	p.Lys3Lys
7	42562642	C	A	0/1	splice_region_variant&intron_variant	LOW	KCNN3	490441	transcript	XM_005622784.2	protein_coding	c.-2683+4C>A
8	27277632	T	A	0/1	synonymous_variant	LOW	PYGL	403738	transcript	NM_001287162.1	protein_coding	c.2103A>T	p.Ala701Ala
8	72701419	G	A	0/1	synonymous_variant	LOW	PACS2	490884	transcript	XM_022422437.1	protein_coding	c.174G>A	p.Thr58Thr
9	34431713	G	A	0/1	synonymous_variant	LOW	RNFT1	480581	transcript	XM_014116723.2	protein_coding	c.1005C>T	p.Asp335Asp
11	51637596	G	A	0/1	synonymous_variant	LOW	VCP	481590	transcript	XM_022425543.1	protein_coding	c.2394C>T	p.Asp798Asp
11	52449755	G	T	0/1	synonymous_variant	LOW	LOC611974	611974	transcript	XM_849693.1	protein_coding	c.609C>A	p.Ala203Ala
11	52449761	C	T	0/1	synonymous_variant	LOW	LOC611974	611974	transcript	XM_849693.1	protein_coding	c.603G>A	p.Arg201Arg
11	53757457	A	C	0/1	synonymous_variant	LOW	GRHPR	612041	transcript	XM_005626825.2	protein_coding	c.816A>C	p.Thr272Thr
11	58160052	C	T	0/1	synonymous_variant	LOW	ALDOB	474787	transcript	XM_005626875.2	protein_coding	c.303G>A	p.Lys101Lys
11	58160055	C	T	0/1	synonymous_variant	LOW	ALDOB	474787	transcript	XM_005626875.2	protein_coding	c.300G>A	p.Glu100Glu
11	58160070	C	T	0/1	synonymous_variant	LOW	ALDOB	474787	transcript	XM_005626875.2	protein_coding	c.285G>A	p.Arg95Arg
11	58160079	C	T	0/1	synonymous_variant	LOW	ALDOB	474787	transcript	XM_005626875.2	protein_coding	c.276G>A	p.Lys92Lys
11	68350778	G	GACA	0/1	splice_region_variant&intron_variant	LOW	AMBP	481685	transcript	XM_538807.6	protein_coding	c.118-5_118-4insTGT
11	68350779	G	GGTCGA	0/1	splice_region_variant&intron_variant	LOW	AMBP	481685	transcript	XM_538807.6	protein_coding	c.118-6_118-5insTCGAC
12	32823805	C	T	0/1	splice_region_variant&intron_variant	LOW	COL9A1	481873	transcript	XM_022426187.1	protein_coding	c.907-6G>A
13	62159549	A	ATC	0/1	splice_region_variant&intron_variant	LOW	ALB	403550	transcript	NM_001003026.1	protein_coding	c.843+4_843+5insTC
13	62159551	A	AGATAC	0/1	splice_region_variant&intron_variant	LOW	ALB	403550	transcript	NM_001003026.1	protein_coding	c.843+6_843+7insGATAC
17	58952794	C	A	0/1	splice_region_variant&intron_variant	LOW	LOC100683958	100683958	transcript	XM_014120606.2	protein_coding	c.515-5C>A
20	45213088	T	C	0/1	splice_region_variant&synonymous_variant	LOW	UNC13A	484833	transcript	XM_022407355.1	protein_coding	c.2211T>C	p.Phe737Phe
20	57442295	G	A	0/1	synonymous_variant	LOW	GAMT	485085	transcript	XM_005633134.3	protein_coding	c.417G>A	p.Thr139Thr
20	57442346	A	G	0/1	synonymous_variant	LOW	GAMT	485085	transcript	XM_005633134.3	protein_coding	c.468A>G	p.Pro156Pro
23	30665831	T	G	0/1	synonymous_variant	LOW	LOC477072	477072	transcript	XM_534268.6	protein_coding	c.636T>G	p.Gly212Gly
23	30665837	C	T	0/1	splice_region_variant&synonymous_variant	LOW	LOC477072	477072	transcript	XM_534268.6	protein_coding	c.642C>T	p.Phe214Phe
23	30665841	T	TCTGATG	0/1	splice_region_variant&intron_variant	LOW	LOC477072	477072	transcript	XM_534268.6	protein_coding	c.644+2_644+3insCTGATG
26	1435673	G	T	0/1	synonymous_variant	LOW	RAN	100499482	transcript	NM_001194984.1	protein_coding	c.315C>A	p.Pro105Pro
28	8738125	A	G	0/1	synonymous_variant	LOW	CYP2C18	415122	transcript	NM_001197044.1	protein_coding	c.1128T>C	p.Phe376Phe
28	8738131	G	A	0/1	synonymous_variant	LOW	CYP2C18	415122	transcript	NM_001197044.1	protein_coding	c.1122C>T	p.Ile374Ile
28	8738134	G	A	0/1	synonymous_variant	LOW	CYP2C18	415122	transcript	NM_001197044.1	protein_coding	c.1119C>T	p.Asp373Asp
28	8738143	C	T	0/1	synonymous_variant	LOW	CYP2C18	415122	transcript	NM_001197044.1	protein_coding	c.1110G>A	p.Val370Val
28	8738197	T	C	0/1	synonymous_variant	LOW	CYP2C18	415122	transcript	NM_001197044.1	protein_coding	c.1056A>G	p.Val352Val
28	8738248	C	T	0/1	synonymous_variant	LOW	CYP2C18	415122	transcript	NM_001197044.1	protein_coding	c.1005G>A	p.Arg335Arg
28	8738251	A	G	0/1	synonymous_variant	LOW	CYP2C18	415122	transcript	NM_001197044.1	protein_coding	c.1002T>C	p.His334His
28	8738275	C	T	0/1	synonymous_variant	LOW	CYP2C18	415122	transcript	NM_001197044.1	protein_coding	c.978G>A	p.Glu326Glu
28	8738284	G	A	0/1	synonymous_variant	LOW	CYP2C18	415122	transcript	NM_001197044.1	protein_coding	c.969C>T	p.Val323Val
30	11727347	T	C	0/1	synonymous_variant	LOW	GATM	414733	transcript	NM_001287084.1	protein_coding	c.1128A>G	p.Glu376Glu
30	11727350	A	G	0/1	synonymous_variant	LOW	GATM	414733	transcript	NM_001287084.1	protein_coding	c.1125T>C	p.Asn375Asn
30	11727365	G	A	0/1	synonymous_variant	LOW	GATM	414733	transcript	NM_001287084.1	protein_coding	c.1110C>T	p.Val370Val
32	29936791	G	GC	0/1	splice_region_variant&intron_variant	LOW	CFI	478515	transcript	XM_005639268.3	protein_coding	c.1583-4_1583-3insG
32	29936792	A	ACACTGCATCTCTTTTTC	0/1	splice_region_variant&intron_variant	LOW	CFI	478515	transcript	XM_005639268.3	protein_coding	c.1583-5_1583-4insGAAAAAGAGATGCAGTG
32	29936795	A	AGTAGCGACCTGGGTAGAACTCTGAGCAGTTGTTTATT	0/1	splice_region_variant&intron_variant	LOW	CFI	478515	transcript	XM_005639268.3	protein_coding	c.1583-8_1583-7insAATAAACAACTGCTCAGAGTTCTACCCAGGTCGCTAC
36	22327265	G	A	0/1	synonymous_variant	LOW	TTN	478820	transcript	XM_022414800.1	protein_coding	c.23586C>T	p.Tyr7862Tyr
36	30488556	C	T	0/1	5_prime_UTR_premature_start_codon_gain_variant	LOW	COL3A1	478835	transcript	XM_845916.5	protein_coding	c.-35C>T
36	30488558	C	T	0/1	5_prime_UTR_premature_start_codon_gain_variant	LOW	COL3A1	478835	transcript	XM_845916.5	protein_coding	c.-33C>T
1	1446154	G	A	0/1	intergenic_region	MODIFIER	LOC111091992-LOC111092007	111091992-111092007	intergenic_region	111091992-111092007		n.1446154G>A
1	1534324	G	A	0/1	intergenic_region	MODIFIER	LOC111092007-LOC111092029	111092007-111092029	intergenic_region	111092007-111092029		n.1534324G>A
1	1846790	C	T	0/1	intergenic_region	MODIFIER	LOC102155992-LOC111090560	102155992-111090560	intergenic_region	102155992-111090560		n.1846790C>T
1	2127257	C	T	0/1	intergenic_region	MODIFIER	LOC111090560-LOC111092037	111090560-111092037	intergenic_region	111090560-111092037		n.2127257C>T
1	2837549	G	GCGCGCCGAGCAGGGAGCCGC	2019-01-01	intergenic_region	MODIFIER	LOC106559928-MBP	106559928-476160	intergenic_region	106559928-476160		n.2837549_2837550insCGCGCCGAGCAGGGAGCCGC
1	4009477	C	T	0/1	intergenic_region	MODIFIER	LOC102157008-LOC111092546	102157008-111092546	intergenic_region	102157008-111092546		n.4009477C>T
1	4150279	AGCTGAGG	A	0/1	intergenic_region	MODIFIER	LOC111092546-TSHZ1	111092546-102152070	intergenic_region	111092546-102152070		n.4150280_4150286delGCTGAGG
1	4292583	AT	A	0/1	intergenic_region	MODIFIER	LOC111092553-ZADH2	111092553-476162	intergenic_region	111092553-476162		n.4292584delT
1	4420623	CA	C	0/1	intergenic_region	MODIFIER	ZADH2-ZNF407	476162-476164	intergenic_region	476162-476164		n.4420624delA
1	4457394	C	T	0/1	intron_variant	MODIFIER	ZNF407	476164	transcript	XM_533370.6	protein_coding	c.5429-33871G>A
1	4510128	C	T	0/1	intron_variant	MODIFIER	ZNF407	476164	transcript	XM_533370.6	protein_coding	c.5428+50178G>A
1	4650770	T	C	0/1	intron_variant	MODIFIER	ZNF407	476164	transcript	XM_005615309.3	protein_coding	c.4877+47456A>G
1	4945591	G	A	0/1	downstream_gene_variant	MODIFIER	LOC106560088	106560088	transcript	XR_001318388.2	pseudogene	n.*4632G>A
1	5530075	C	T	0/1	intergenic_region	MODIFIER	LOC106559384-LOC111092970	106559384-111092970	intergenic_region	106559384-111092970		n.5530075C>T
1	5646972	T	TATGAGCTAGAGCTATTGAGATGCTTTTGTAATTATG	0/1	intron_variant	MODIFIER	LOC111090572	111090572	transcript	XR_002615198.1	pseudogene	n.102+1522_102+1523insCATAATTACAAAAGCATCTCAATAGCTCTAGCTCAT
1	5665436	C	T	0/1	intergenic_region	MODIFIER	LOC111090572-TRNAA-UGC	111090572-111090844	intergenic_region	111090572-111090844		n.5665436C>T
1	6146921	C	T	0/1	intron_variant	MODIFIER	NETO1	100855585	transcript	XM_003638783.4	protein_coding	c.469+23203C>T
1	6297943	G	A	0/1	intergenic_region	MODIFIER	LOC111093150-CBLN2	111093150-483936	intergenic_region	111093150-483936		n.6297943G>A
1	6532215	C	T	0/1	intergenic_region	MODIFIER	CBLN2-LOC100856140	483936-100856140	intergenic_region	483936-100856140		n.6532215C>T
1	6799195	T	A	0/1	intergenic_region	MODIFIER	LOC100856140-LOC100685678	100856140-100685678	intergenic_region	100856140-100685678		n.6799195T>A
1	6836350	G	C	0/1	intergenic_region	MODIFIER	LOC100856140-LOC100685678	100856140-100685678	intergenic_region	100856140-100685678		n.6836350G>C
1	6992661	GT	G	0/1	intron_variant	MODIFIER	LOC111090553	111090553	transcript	111090553	pseudogene	n.282-7802delT
1	7922338	G	C	0/1	intron_variant	MODIFIER	LOC102152482	102152482	transcript	102152482	pseudogene	n.102+2481G>C
1	8075086	G	GAGAGAGAGAGAC	0/1	upstream_gene_variant	MODIFIER	LOC100856283	100856283	transcript	100856283	pseudogene	n.-1950_-1949insAGAGAGAGAGAC
1	8698728	G	A	0/1	intron_variant	MODIFIER	DOK6	476173	transcript	XM_022404583.1	protein_coding	c.132+8338C>T
1	9169794	G	GTTAAC	0/1	intergenic_region	MODIFIER	DOK6-CCDC102B	476173-483942	intergenic_region	476173-483942		n.9169794_9169795insTTAAC
1	9388435	G	GGCAAGATCTAAAAAAAAAAAAAAAAAAAAAAAAAAAAAAAATA	0/1	intergenic_region	MODIFIER	CCDC102B-TMX3	483942-476176	intergenic_region	483942-476176		n.9388435_9388436insGCAAGATCTAAAAAAAAAAAAAAAAAAAAAAAAAAAAAAAATA
1	9449064	G	A	0/1	intergenic_region	MODIFIER	TMX3-LOC111090592	476176-111090592	intergenic_region	476176-111090592		n.9449064G>A
1	9721034	A	G	0/1	intergenic_region	MODIFIER	TMX3-LOC111090592	476176-111090592	intergenic_region	476176-111090592		n.9721034A>G
1	9747352	C	T	0/1	intergenic_region	MODIFIER	TMX3-LOC111090592	476176-111090592	intergenic_region	476176-111090592		n.9747352C>T
1	11570654	A	T	0/1	intergenic_region	MODIFIER	LOC100684751-CDH7	100684751-483949	intergenic_region	100684751-483949		n.11570654A>T
1	11575383	G	A	0/1	intergenic_region	MODIFIER	LOC100684751-CDH7	100684751-483949	intergenic_region	100684751-483949		n.11575383G>A
1	11655397	A	G	0/1	intergenic_region	MODIFIER	LOC100684751-CDH7	100684751-483949	intergenic_region	100684751-483949		n.11655397A>G
1	11802387	C	A	0/1	intron_variant	MODIFIER	CDH7	483949	transcript	XM_541069.6	protein_coding	c.210+10991G>T
1	11833003	T	A	0/1	intergenic_region	MODIFIER	CDH7-LOC111093733	483949-111093733	intergenic_region	483949-111093733		n.11833003T>A
1	11862221	ACTT	A	0/1	intron_variant	MODIFIER	LOC111093733	111093733	transcript	XR_002622269.1	pseudogene	n.603-13257_603-13255delAAG
1	11862225	C	CAA	0/1	intron_variant	MODIFIER	LOC111093733	111093733	transcript	XR_002622269.1	pseudogene	n.603-13259_603-13258insTT
1	11894218	T	C	0/1	intron_variant	MODIFIER	LOC111093733	111093733	transcript	XR_002622269.1	pseudogene	n.602+21227A>G
1	11965495	C	G	0/1	intergenic_region	MODIFIER	LOC111093733-LOC111093764	111093733-111093764	intergenic_region	111093733-111093764		n.11965495C>G
1	12022466	C	G	0/1	intergenic_region	MODIFIER	LOC111093733-LOC111093764	111093733-111093764	intergenic_region	111093733-111093764		n.12022466C>G
1	12052132	A	C	0/1	intergenic_region	MODIFIER	LOC111093733-LOC111093764	111093733-111093764	intergenic_region	111093733-111093764		n.12052132A>C
1	12052133	A	G	0/1	intergenic_region	MODIFIER	LOC111093733-LOC111093764	111093733-111093764	intergenic_region	111093733-111093764		n.12052133A>G
1	12054624	C	T	0/1	intergenic_region	MODIFIER	LOC111093733-LOC111093764	111093733-111093764	intergenic_region	111093733-111093764		n.12054624C>T
1	12061038	A	C	0/1	intergenic_region	MODIFIER	LOC111093733-LOC111093764	111093733-111093764	intergenic_region	111093733-111093764		n.12061038A>C
1	12078759	G	A	0/1	intergenic_region	MODIFIER	LOC111093733-LOC111093764	111093733-111093764	intergenic_region	111093733-111093764		n.12078759G>A
1	12080466	GAAAC	G	0/1	intergenic_region	MODIFIER	LOC111093733-LOC111093764	111093733-111093764	intergenic_region	111093733-111093764		n.12080467_12080470delAAAC
1	12088658	C	T	0/1	intergenic_region	MODIFIER	LOC111093733-LOC111093764	111093733-111093764	intergenic_region	111093733-111093764		n.12088658C>T
1	12225939	T	C	0/1	intergenic_region	MODIFIER	LOC111093733-LOC111093764	111093733-111093764	intergenic_region	111093733-111093764		n.12225939T>C
1	12238886	A	C	0/1	intergenic_region	MODIFIER	LOC111093733-LOC111093764	111093733-111093764	intergenic_region	111093733-111093764		n.12238886A>C
1	12240001	T	G	0/1	intergenic_region	MODIFIER	LOC111093733-LOC111093764	111093733-111093764	intergenic_region	111093733-111093764		n.12240001T>G
1	12258786	C	T	0/1	intergenic_region	MODIFIER	LOC111093733-LOC111093764	111093733-111093764	intergenic_region	111093733-111093764		n.12258786C>T
1	12309712	A	T	0/1	intergenic_region	MODIFIER	LOC111093733-LOC111093764	111093733-111093764	intergenic_region	111093733-111093764		n.12309712A>T
1	12348191	C	G	0/1	intergenic_region	MODIFIER	LOC111093733-LOC111093764	111093733-111093764	intergenic_region	111093733-111093764		n.12348191C>G
1	12391171	G	T	0/1	intergenic_region	MODIFIER	LOC111093733-LOC111093764	111093733-111093764	intergenic_region	111093733-111093764		n.12391171G>T
1	12396651	G	A	0/1	intergenic_region	MODIFIER	LOC111093733-LOC111093764	111093733-111093764	intergenic_region	111093733-111093764		n.12396651G>A
1	12420945	A	T	0/1	intergenic_region	MODIFIER	LOC111093733-LOC111093764	111093733-111093764	intergenic_region	111093733-111093764		n.12420945A>T
1	12432845	T	A	0/1	intergenic_region	MODIFIER	LOC111093733-LOC111093764	111093733-111093764	intergenic_region	111093733-111093764		n.12432845T>A
1	12454798	T	TCCTTTC	0/1	intergenic_region	MODIFIER	LOC111093733-LOC111093764	111093733-111093764	intergenic_region	111093733-111093764		n.12454798_12454799insCCTTTC
1	12461008	G	C	0/1	intergenic_region	MODIFIER	LOC111093733-LOC111093764	111093733-111093764	intergenic_region	111093733-111093764		n.12461008G>C
1	13967422	AC	A	0/1	intergenic_region	MODIFIER	LOC111094496-LOC100687530	111094496-100687530	intergenic_region	111094496-100687530		n.13967423delC
1	14794391	A	T	0/1	downstream_gene_variant	MODIFIER	LOC102153530	102153530	transcript	102153530	pseudogene	n.*2303A>T
1	15285822	CA	C	0/1	intron_variant	MODIFIER	CDH20	483959	transcript	XM_022420435.1	protein_coding	c.-155-51063delT
1	15506408	C	G	0/1	intergenic_region	MODIFIER	CDH20-LOC111090610	483959-111090610	intergenic_region	483959-111090610		n.15506408C>G
1	15742398	A	G	0/1	intergenic_region	MODIFIER	LOC100688146-LOC483960	100688146-483960	intergenic_region	100688146-483960		n.15742398A>G
1	15752826	C	T	0/1	intergenic_region	MODIFIER	LOC100688146-LOC483960	100688146-483960	intergenic_region	100688146-483960		n.15752826C>T
1	15851749	A	T	0/1	intergenic_region	MODIFIER	LOC100688146-LOC483960	100688146-483960	intergenic_region	100688146-483960		n.15851749A>T
1	15895742	G	A	0/1	intergenic_region	MODIFIER	LOC100688146-LOC483960	100688146-483960	intergenic_region	100688146-483960		n.15895742G>A
1	15951530	AC	A	0/1	intergenic_region	MODIFIER	LOC100688146-LOC483960	100688146-483960	intergenic_region	100688146-483960		n.15951531delC
1	16110924	A	G	0/1	intergenic_region	MODIFIER	LOC111094862-MC4R	111094862-483961	intergenic_region	111094862-483961		n.16110924A>G
1	16113585	TTTG	T	0/1	intergenic_region	MODIFIER	LOC111094862-MC4R	111094862-483961	intergenic_region	111094862-483961		n.16113586_16113588delTTG
1	16243671	T	TGTGTGAAATACTTAATTTCACACATATTTCATATTTCATATTTCA	0/1	intergenic_region	MODIFIER	MC4R-LOC100688291	483961-100688291	intergenic_region	483961-100688291		n.16243671_16243672insGTGTGAAATACTTAATTTCACACATATTTCATATTTCATATTTCA
1	16252581	C	T	0/1	intergenic_region	MODIFIER	MC4R-LOC100688291	483961-100688291	intergenic_region	483961-100688291		n.16252581C>T
1	16552870	G	T	0/1	intergenic_region	MODIFIER	LOC111094866-CCBE1	111094866-610092	intergenic_region	111094866-610092		n.16552870G>T
1	17985255	C	A	0/1	intergenic_region	MODIFIER	NEDD4L-LOC111097471	476189-111097471	intergenic_region	476189-111097471		n.17985255C>A
1	18153977	G	C	0/1	upstream_gene_variant	MODIFIER	ATP8B1	476190	transcript	XM_014109154.2	protein_coding	c.-60855G>C
1	20024858	C	T	0/1	intergenic_region	MODIFIER	LOC102153337-TCF4	102153337-403949	intergenic_region	102153337-403949		n.20024858C>T
1	20522272	C	T	0/1	intergenic_region	MODIFIER	TCF4-CCDC68	403949-483973	intergenic_region	403949-483973		n.20522272C>T
1	20879318	G	A	0/1	intergenic_region	MODIFIER	LOC102154183-LOC610632	102154183-610632	intergenic_region	102154183-610632		n.20879318G>A
1	20906596	A	G	0/1	intron_variant	MODIFIER	LOC610632	610632	transcript	XM_848168.4	protein_coding	c.54+345T>C
1	20931399	G	A	0/1	intergenic_region	MODIFIER	LOC610632-LOC610642	610632-610642	intergenic_region	610632-610642		n.20931399G>A
1	20998055	C	A	0/1	intron_variant	MODIFIER	LOC111095168	111095168	transcript	XR_002624973.1	pseudogene	n.1842-3264G>T
1	21077185	C	T	0/1	intron_variant	MODIFIER	LOC102154335	102154335	transcript	XM_022416809.1	protein_coding	c.-24-3073G>A
1	21580493	GAATA	G	0/1	downstream_gene_variant	MODIFIER	LOC102154621	102154621	transcript	XR_291222.3	pseudogene	n.*3994_*3997delTATT
1	21623551	T	C	0/1	intergenic_region	MODIFIER	LOC102154621-DCC	102154621-483976	intergenic_region	102154621-483976		n.21623551T>C
1	21656628	C	T	0/1	intergenic_region	MODIFIER	LOC102154621-DCC	102154621-483976	intergenic_region	102154621-483976		n.21656628C>T
1	21678069	A	C	0/1	intergenic_region	MODIFIER	LOC102154621-DCC	102154621-483976	intergenic_region	102154621-483976		n.21678069A>C
1	21705786	G	A	0/1	intergenic_region	MODIFIER	LOC102154621-DCC	102154621-483976	intergenic_region	102154621-483976		n.21705786G>A
1	21705787	A	G	0/1	intergenic_region	MODIFIER	LOC102154621-DCC	102154621-483976	intergenic_region	102154621-483976		n.21705787A>G
1	21798641	G	A	0/1	intron_variant	MODIFIER	DCC	483976	transcript	XM_014110275.2	protein_coding	c.3959-602C>T
1	21839352	G	A	0/1	intron_variant	MODIFIER	DCC	483976	transcript	XM_014110275.2	protein_coding	c.3584-5601C>T
1	21886964	G	A	0/1	intron_variant	MODIFIER	DCC	483976	transcript	XM_014110275.2	protein_coding	c.3010+3770C>T
1	21929420	C	T	0/1	intron_variant	MODIFIER	DCC	483976	transcript	XM_014110275.2	protein_coding	c.2207-10777G>A
1	22083614	AG	A	0/1	intron_variant	MODIFIER	DCC	483976	transcript	XM_014110275.2	protein_coding	c.1421-6092delC
1	22110087	G	T	0/1	intron_variant	MODIFIER	DCC	483976	transcript	XM_014110275.2	protein_coding	c.1266-4301C>A
1	22218683	G	A	0/1	intron_variant	MODIFIER	DCC	483976	transcript	XM_014110275.2	protein_coding	c.833-4464C>T
1	22219304	A	G	0/1	intron_variant	MODIFIER	DCC	483976	transcript	XM_014110275.2	protein_coding	c.833-5085T>C
1	22719077	G	C	0/1	intergenic_region	MODIFIER	DCC-LOC111090624	483976-111090624	intergenic_region	483976-111090624		n.22719077G>C
1	22889669	C	T	0/1	intergenic_region	MODIFIER	DCC-LOC111090624	483976-111090624	intergenic_region	483976-111090624		n.22889669C>T
1	23027499	A	G	0/1	intergenic_region	MODIFIER	LOC111090624-LOC100683470	111090624-100683470	intergenic_region	111090624-100683470		n.23027499A>G
1	23353467	C	T	0/1	intergenic_region	MODIFIER	LOC100683470-LOC106559494	100683470-106559494	intergenic_region	100683470-106559494		n.23353467C>T
1	23445991	C	T	0/1	intergenic_region	MODIFIER	LOC100683470-LOC106559494	100683470-106559494	intergenic_region	100683470-106559494		n.23445991C>T
1	24590139	C	A	0/1	intron_variant	MODIFIER	LDLRAD4	483983	transcript	XM_005615405.3	protein_coding	c.182-31614G>T
1	25412923	C	T	0/1	intergenic_region	MODIFIER	LOC102156553-LOC111090010	102156553-111090010	intergenic_region	102156553-111090010		n.25412923C>T
1	26551550	GA	G	0/1	intergenic_region	MODIFIER	EYA4-LOC611353	483991-611353	intergenic_region	483991-611353		n.26551551delA
1	26795116	A	G	0/1	upstream_gene_variant	MODIFIER	LOC611353	611353	transcript	611353	pseudogene	n.-4043T>C
1	27619289	TAAACA	T	0/1	intergenic_region	MODIFIER	LOC106559542-ALDH8A1	106559542-476210	intergenic_region	106559542-476210		n.27619290_27619294delAAACA
1	27619296	ACATAAAT	A	0/1	intergenic_region	MODIFIER	LOC106559542-ALDH8A1	106559542-476210	intergenic_region	106559542-476210		n.27619297_27619303delCATAAAT
1	27621589	CA	C	0/1	intergenic_region	MODIFIER	LOC106559542-ALDH8A1	106559542-476210	intergenic_region	106559542-476210		n.27621590delA
1	27878747	C	T	0/1	intergenic_region	MODIFIER	LOC100684930-MYB	100684930-483995	intergenic_region	100684930-483995		n.27878747C>T
1	27964421	T	TCTG	0/1	downstream_gene_variant	MODIFIER	AHI1	476212	transcript	XR_002625430.1	pseudogene	n.*1679_*1680insCAG
1	27964423	TTC	T	0/1	downstream_gene_variant	MODIFIER	AHI1	476212	transcript	XR_002625430.1	pseudogene	n.*1676_*1677delGA
1	27964426	C	CAAATAATGA	0/1	downstream_gene_variant	MODIFIER	AHI1	476212	transcript	XR_002625430.1	pseudogene	n.*1674_*1675insTCATTATTT
1	27964429	A	AAATGAT	0/1	downstream_gene_variant	MODIFIER	AHI1	476212	transcript	XR_002625430.1	pseudogene	n.*1671_*1672insATCATT
1	27964430	C	CAAA	0/1	downstream_gene_variant	MODIFIER	AHI1	476212	transcript	XR_002625430.1	pseudogene	n.*1670_*1671insTTT
1	27964432	G	A	0/1	downstream_gene_variant	MODIFIER	AHI1	476212	transcript	XR_002625430.1	pseudogene	n.*1669C>T
1	30934424	A	T	0/1	intergenic_region	MODIFIER	NHSL1-CCDC28A	100856148-476220	intergenic_region	100856148-476220		n.30934424A>T
1	31824968	G	A	0/1	intergenic_region	MODIFIER	LOC111095494-LOC111090654	111095494-111090654	intergenic_region	111095494-111090654		n.31824968G>A
1	32565333	TG	T	0/1	intergenic_region	MODIFIER	LOC106558957-LOC106558612	106558957-106558612	intergenic_region	106558957-106558612		n.32565334delG
1	33192405	T	G	0/1	intron_variant	MODIFIER	LOC102157053	102157053	transcript	XR_001317450.2	pseudogene	n.435-21011A>C
1	34191288	G	A	0/1	intergenic_region	MODIFIER	ADGRG6-LOC100686509	484013-100686509	intergenic_region	484013-100686509		n.34191288G>A
1	34717257	AG	A	0/1	intron_variant	MODIFIER	AIG1	611677	transcript	XM_005615464.3	protein_coding	c.298-9663delG
1	35057914	G	A	0/1	intron_variant	MODIFIER	FUCA2	484016	transcript	XM_005615687.2	protein_coding	c.324-15559C>T
1	35625309	G	T	0/1	intron_variant	MODIFIER	STX11	484019	transcript	XM_005615483.2	protein_coding	c.-73+5678G>T
1	35898177	A	ATAGCCGTCCTATTCCTGTGCTGGC	0/1	intron_variant	MODIFIER	UTRN	442965	transcript	NM_001012395.1	protein_coding	c.3178-279_3178-278insTAGCCGTCCTATTCCTGTGCTGGC
1	36369725	C	T	0/1	intergenic_region	MODIFIER	UTRN-LOC100687936	442965-100687936	intergenic_region	442965-100687936		n.36369725C>T
1	37609095	G	A	0/1	intergenic_region	MODIFIER	GRM1-LOC111095623	484024-111095623	intergenic_region	484024-111095623		n.37609095G>A
1	37792209	T	TTTC	2019-01-01	intron_variant	MODIFIER	ADGB	100856646	transcript	XM_014112702.2	protein_coding	c.598-5261_598-5260insTTC
1	38022208	A	G	0/1	intron_variant	MODIFIER	LOC102154803	102154803	transcript	102154803	pseudogene	n.746-31619T>C
1	38396615	GAGA	G	0/1	intron_variant	MODIFIER	STXBP5	476237	transcript	XM_003432538.4	protein_coding	c.2150-8297_2150-8295delAGA
1	39635123	A	C	0/1	intron_variant	MODIFIER	UST	476238	transcript	XM_005615501.3	protein_coding	c.250+1076A>C
1	39811004	G	T	0/1	intron_variant	MODIFIER	UST	476238	transcript	XM_005615501.3	protein_coding	c.530+3278G>T
1	40400037	TCTGA	T	0/1	intron_variant	MODIFIER	KATNA1	476240	transcript	XM_533445.6	protein_coding	c.501+2593_501+2596delTCAG
1	40423739	G	C	0/1	upstream_gene_variant	MODIFIER	KATNA1	476240	transcript	XM_533445.6	protein_coding	c.-11725C>G
1	40493268	G	A	0/1	upstream_gene_variant	MODIFIER	NUP43	484031	transcript	XM_541148.6	protein_coding	c.-1424C>T
1	44861761	T	A	0/1	intergenic_region	MODIFIER	LOC106559105-LOC111095842	106559105-111095842	intergenic_region	106559105-111095842		n.44861761T>A
1	45618918	GAAAGAAAGAAAGAAAGAAA	GAAAAGAAAGAAAGAAAGAAA	0/1	intergenic_region	MODIFIER	LOC102153338-LOC111090678	102153338-111090678	intergenic_region	102153338-111090678		n.45618921_45618922insA
1	45618919	AAAGAAAGAAAGAAAGAAAGG	A	0/1	intergenic_region	MODIFIER	LOC102153338-LOC111090678	102153338-111090678	intergenic_region	102153338-111090678		n.45618920_45618939delAAGAAAGAAAGAAAGAAAGG
1	49115971	GC	G	2019-01-01	intergenic_region	MODIFIER	MAS1-LOC111095907	484066-111095907	intergenic_region	484066-111095907		n.49115972delC
1	51438559	T	C	0/1	intron_variant	MODIFIER	PACRG	484071	transcript	XM_022418714.1	protein_coding	c.292-49223T>C
1	51438567	G	A	0/1	intron_variant	MODIFIER	PACRG	484071	transcript	XM_022418714.1	protein_coding	c.292-49215G>A
1	51438570	A	T	0/1	intron_variant	MODIFIER	PACRG	484071	transcript	XM_022418714.1	protein_coding	c.292-49212A>T
1	51438577	T	G	0/1	intron_variant	MODIFIER	PACRG	484071	transcript	XM_022418714.1	protein_coding	c.292-49205T>G
1	54644026	C	T	0/1	intron_variant	MODIFIER	RPS6KA2	612448	transcript	XM_014113139.2	protein_coding	c.174+62681G>A
1	54709957	T	G	0/1	intron_variant	MODIFIER	RPS6KA2	612448	transcript	XM_014113139.2	protein_coding	c.124-3200A>C
1	54884254	A	G	0/1	non_coding_transcript_exon_variant	MODIFIER	LOC100685460	100685460	transcript	100685460	pseudogene	n.378A>G
1	54884284	G	A	0/1	non_coding_transcript_exon_variant	MODIFIER	LOC100685460	100685460	transcript	100685460	pseudogene	n.408G>A
1	54884311	T	C	0/1	non_coding_transcript_exon_variant	MODIFIER	LOC100685460	100685460	transcript	100685460	pseudogene	n.435T>C
1	54884316	G	A	0/1	non_coding_transcript_exon_variant	MODIFIER	LOC100685460	100685460	transcript	100685460	pseudogene	n.440G>A
1	54884329	C	A	0/1	non_coding_transcript_exon_variant	MODIFIER	LOC100685460	100685460	transcript	100685460	pseudogene	n.453C>A
1	54884332	G	A	0/1	non_coding_transcript_exon_variant	MODIFIER	LOC100685460	100685460	transcript	100685460	pseudogene	n.456G>A
1	54884338	G	C	0/1	non_coding_transcript_exon_variant	MODIFIER	LOC100685460	100685460	transcript	100685460	pseudogene	n.462G>C
1	55836669	G	T	0/1	intron_variant	MODIFIER	SMOC2	476270	transcript	NM_001177803.1	protein_coding	c.84+10110G>T
1	55848755	C	T	0/1	intron_variant	MODIFIER	SMOC2	476270	transcript	NM_001177803.1	protein_coding	c.84+22196C>T
1	55864631	G	A	0/1	intron_variant	MODIFIER	SMOC2	476270	transcript	NM_001177803.1	protein_coding	c.85-7001G>A
1	57388636	T	C	0/1	intergenic_region	MODIFIER	LOC111090702-VGLL2	111090702-484097	intergenic_region	111090702-484097		n.57388636T>C
1	59105622	A	AGG	2019-01-01	downstream_gene_variant	MODIFIER	LOC100687227	100687227	transcript	100687227	pseudogene	n.*3582_*3583insGG
1	59558579	A	T	0/1	intergenic_region	MODIFIER	LOC100687379-LOC106559260	100687379-106559260	intergenic_region	100687379-106559260		n.59558579A>T
1	60112436	G	GC	0/1	intergenic_region	MODIFIER	LOC106559260-LOC111096174	106559260-111096174	intergenic_region	106559260-111096174		n.60112436_60112437insC
1	60186092	A	C	0/1	intergenic_region	MODIFIER	LOC111096174-LOC111089986	111096174-111089986	intergenic_region	111096174-111089986		n.60186092A>C
1	60748965	G	A	0/1	downstream_gene_variant	MODIFIER	LOC111096177	111096177	transcript	XR_002627278.1	pseudogene	n.*3967G>A
1	62148902	T	G	0/1	intergenic_region	MODIFIER	SMPDL3A-CLVS2	476279-484109	intergenic_region	476279-484109		n.62148902T>G
1	62643939	T	G	0/1	downstream_gene_variant	MODIFIER	LOC102152099	102152099	transcript	XR_002627341.1	pseudogene	n.*2120T>G
1	62845398	T	A	0/1	intergenic_region	MODIFIER	TRDN-LOC106558813	403776-106558813	intergenic_region	403776-106558813		n.62845398T>A
1	63034592	G	C	0/1	downstream_gene_variant	MODIFIER	LOC111096209	111096209	transcript	XR_002627352.1	pseudogene	n.*4324G>C
1	63050907	G	A	0/1	non_coding_transcript_exon_variant	MODIFIER	LOC111096210	111096210	transcript	XR_002627355.1	pseudogene	n.1846G>A
1	63076765	G	T	0/1	intergenic_region	MODIFIER	LOC111096210-NKAIN2	111096210-100688012	intergenic_region	111096210-100688012		n.63076765G>T
1	63205834	C	G	0/1	intron_variant	MODIFIER	NKAIN2	100688012	transcript	XM_014113513.2	protein_coding	c.21+113843C>G
1	63281701	A	G	0/1	intron_variant	MODIFIER	NKAIN2	100688012	transcript	XM_014113513.2	protein_coding	c.22-71845A>G
1	63949508	G	A	0/1	intron_variant	MODIFIER	RNF217	484112	transcript	XM_014116719.2	protein_coding	c.106+46418G>A
1	63976155	G	A	0/1	intron_variant	MODIFIER	RNF217	484112	transcript	XM_014116719.2	protein_coding	c.107-64925G>A
1	65285949	T	G	0/1	intergenic_region	MODIFIER	LOC111096231-LOC111090705	111096231-111090705	intergenic_region	111096231-111090705		n.65285949T>G
1	66207923	A	AGTTTTTTTTTTTTTTTTTTTTTTTTTTTGGTTTTTTTTGTTT	2019-01-01	upstream_gene_variant	MODIFIER	SOGA3	484118	transcript	XM_014113655.2	protein_coding	c.-3240_-3239insAAACAAAAAAAACCAAAAAAAAAAAAAAAAAAAAAAAAAAAC
1	66322510	C	T	0/1	intron_variant	MODIFIER	LOC612694	612694	transcript	XM_022426280.1	protein_coding	c.675-178G>A
1	68704128	C	A	0/1	intergenic_region	MODIFIER	SAMD3-LOC111090715	484123-111090715	intergenic_region	484123-111090715		n.68704128C>A
1	69027703	G	A	0/1	intergenic_region	MODIFIER	LOC106559769-LOC106559350	106559769-106559350	intergenic_region	106559769-106559350		n.69027703G>A
1	71282493	G	GTC	0/1	intron_variant	MODIFIER	PTCH1	484137	transcript	XM_003638871.3	protein_coding	c.1723-1383_1723-1382insTC
1	71444861	C	CT	0/1	intron_variant	MODIFIER	FANCC	607277	transcript	XM_022420404.1	protein_coding	c.-81-42740_-81-42739insT
1	71522641	TGA	T	0/1	intron_variant	MODIFIER	FANCC	607277	transcript	XM_022420404.1	protein_coding	c.345+28113_345+28114delGA
1	74517559	T	C	2019-01-01	intron_variant	MODIFIER	NTRK2	484147	transcript	XM_003432718.4	protein_coding	c.1717-1447A>G
1	76045839	G	A	2019-01-01	intron_variant	MODIFIER	FRMD3	484151	transcript	XM_005615821.2	protein_coding	c.211-4973G>A
1	77483226	C	T	0/1	intron_variant	MODIFIER	LOC102155844	102155844	transcript	XM_022420787.1	protein_coding	c.-513+68346G>A
1	79061830	T	TTATTTATG	2019-01-01	intergenic_region	MODIFIER	LOC111090733-LOC476317	111090733-476317	intergenic_region	111090733-476317		n.79061830_79061831insTATTTATG
1	79126149	GAAGCCCATGTCATGACTTTAACACC	G	0/1	intergenic_region	MODIFIER	LOC111090733-LOC476317	111090733-476317	intergenic_region	111090733-476317		n.79126150_79126174delAAGCCCATGTCATGACTTTAACACC
1	80321527	C	T	0/1	intergenic_region	MODIFIER	LOC111096622-PSAT1	111096622-476318	intergenic_region	111096622-476318		n.80321527C>T
1	81163101	A	T	0/1	intron_variant	MODIFIER	GNA14	484156	transcript	XM_541272.6	protein_coding	c.310-5277A>T
1	81229277	T	A	0/1	intron_variant	MODIFIER	VPS13A	476319	transcript	XM_014117463.1	protein_coding	c.8454+437A>T
1	81304297	A	G	0/1	intron_variant	MODIFIER	VPS13A	476319	transcript	XM_014117463.1	protein_coding	c.3947+3235T>C
1	81321381	G	A	0/1	intron_variant	MODIFIER	VPS13A	476319	transcript	XM_014117463.1	protein_coding	c.2960-3438C>T
1	81334180	A	G	0/1	intron_variant	MODIFIER	VPS13A	476319	transcript	XM_014117463.1	protein_coding	c.2566-1391T>C
1	81403361	G	A	0/1	intron_variant	MODIFIER	VPS13A	476319	transcript	XM_014117463.1	protein_coding	c.526+143C>T
1	81664238	G	A	0/1	intron_variant	MODIFIER	PRUNE2	484157	transcript	XM_005615830.3	protein_coding	c.36+18754G>A
1	82133024	C	T	2019-01-01	intron_variant	MODIFIER	PCSK5	484160	transcript	XM_022427203.1	protein_coding	c.3515-1156G>A
1	82148191	G	A	0/1	intron_variant	MODIFIER	PCSK5	484160	transcript	XM_022427203.1	protein_coding	c.3134-4094C>T
1	82231630	G	A	0/1	intron_variant	MODIFIER	PCSK5	484160	transcript	XM_022427203.1	protein_coding	c.2617+15280C>T
1	82271646	A	G	0/1	intron_variant	MODIFIER	PCSK5	484160	transcript	XM_022427203.1	protein_coding	c.1748-3137T>C
1	82273096	A	G	2019-01-01	intron_variant	MODIFIER	PCSK5	484160	transcript	XM_022427203.1	protein_coding	c.1748-4587T>C
1	82274137	T	C	0/1	intron_variant	MODIFIER	PCSK5	484160	transcript	XM_022427203.1	protein_coding	c.1748-5628A>G
1	82275009	A	C	0/1	intron_variant	MODIFIER	PCSK5	484160	transcript	XM_022427203.1	protein_coding	c.1748-6500T>G
1	82276727	C	T	0/1	intron_variant	MODIFIER	PCSK5	484160	transcript	XM_022427203.1	protein_coding	c.1747+6023G>A
1	82279786	T	G	0/1	intron_variant	MODIFIER	PCSK5	484160	transcript	XM_022427203.1	protein_coding	c.1747+2964A>C
1	82284098	C	T	0/1	intron_variant	MODIFIER	PCSK5	484160	transcript	XM_022427203.1	protein_coding	c.1611-1212G>A
1	83135708	C	T	0/1	intron_variant	MODIFIER	OSTF1	484161	transcript	XM_005615853.2	protein_coding	c.-95-20545G>A
1	83275688	T	C	0/1	intron_variant	MODIFIER	TRPM6	484163	transcript	XM_022421107.1	protein_coding	c.-157-14478T>C
1	83291279	A	AT	0/1	intron_variant	MODIFIER	TRPM6	484163	transcript	XM_022421107.1	protein_coding	c.9+948_9+949insT
1	83418753	C	T	0/1	intron_variant	MODIFIER	TRPM6	484163	transcript	XM_014117536.2	protein_coding	c.5189-488C>T
1	85269671	C	G	0/1	intergenic_region	MODIFIER	TMC1-LOC102153097	484168-102153097	intergenic_region	484168-102153097		n.85269671C>G
1	86203365	C	T	0/1	intergenic_region	MODIFIER	TMEM2-TRPM3	484171-476326	intergenic_region	484171-476326		n.86203365C>T
1	86412231	T	G	0/1	intergenic_region	MODIFIER	TMEM2-TRPM3	484171-476326	intergenic_region	484171-476326		n.86412231T>G
1	86413131	C	T	0/1	intergenic_region	MODIFIER	TMEM2-TRPM3	484171-476326	intergenic_region	484171-476326		n.86413131C>T
1	86464250	G	A	0/1	intergenic_region	MODIFIER	TMEM2-TRPM3	484171-476326	intergenic_region	484171-476326		n.86464250G>A
1	86502136	T	C	0/1	intergenic_region	MODIFIER	TMEM2-TRPM3	484171-476326	intergenic_region	484171-476326		n.86502136T>C
1	86530831	A	G	0/1	intron_variant	MODIFIER	TRPM3	476326	transcript	XM_003432612.4	protein_coding	c.177+5276A>G
1	87985686	A	AAC	0/1	intergenic_region	MODIFIER	APBA1-LOC102155525	100686233-102155525	intergenic_region	100686233-102155525		n.87985686_87985687insAC
1	88583563	C	T	0/1	3_prime_UTR_variant	MODIFIER	FAM122A	609077	transcript	XM_022421463.1	protein_coding	c.*2482G>A
1	88978828	C	T	0/1	intron_variant	MODIFIER	PGM5	476332	transcript	XM_014117685.2	protein_coding	c.815+158G>A
1	89471256	TAAG	T	2019-01-01	intron_variant	MODIFIER	KANK1	100687276	transcript	XM_005615891.3	protein_coding	c.-211-9142_-211-9140delAAG
1	89635461	C	G	0/1	intergenic_region	MODIFIER	KANK1-DMRT1	100687276-609186	intergenic_region	100687276-609186		n.89635461C>G
1	90971891	C	T	0/1	intergenic_region	MODIFIER	SMARCA2-LOC100686886	476335-100686886	intergenic_region	476335-100686886		n.90971891C>T
1	92050444	T	C	0/1	intron_variant	MODIFIER	RFX3	476339	transcript	XM_014117788.2	protein_coding	c.-9+10331A>G
1	92675187	C	T	0/1	intron_variant	MODIFIER	GLIS3	484179	transcript	XM_005615924.3	protein_coding	c.388+35034G>A
1	93531182	G	GTTT	0/1	intron_variant	MODIFIER	CD274	484186	transcript	XM_005615931.3	protein_coding	c.-15+50939_-15+50940insTTT
1	93532191	G	GA	0/1	intron_variant	MODIFIER	CD274	484186	transcript	XM_005615931.3	protein_coding	c.-15+51948_-15+51949insA
1	94390345	G	A	0/1	intergenic_region	MODIFIER	LOC100687983-LOC609770	100687983-609770	intergenic_region	100687983-609770		n.94390345G>A
1	94829846	AAG	A	2019-01-01	downstream_gene_variant	MODIFIER	LOC102153005	102153005	transcript	XM_005616824.2	protein_coding	c.*355_*356delAG
1	95905223	T	TTTTTCTTTTTCTTTTTC	0/1	3_prime_UTR_variant	MODIFIER	SYK	484196	transcript	XM_022422012.1	protein_coding	c.*461_*462insGAAAAAGAAAAAGAAAA
1	96382346	TA	T	2019-01-01	intergenic_region	MODIFIER	LOC102156486-LOC111090787	102156486-111090787	intergenic_region	102156486-111090787		n.96382347delA
1	96466335	C	A	0/1	intergenic_region	MODIFIER	LOC111090788-LOC111097050	111090788-111097050	intergenic_region	111090788-111097050		n.96466335C>A
1	96581136	G	A	0/1	intergenic_region	MODIFIER	LOC111097054-LOC102156616	111097054-102156616	intergenic_region	111097054-102156616		n.96581136G>A
1	98489099	C	T	2019-01-01	intron_variant	MODIFIER	WNK2	484210	transcript	XM_022428018.1	protein_coding	c.3001-52G>A
1	98523127	C	T	2019-01-01	downstream_gene_variant	MODIFIER	LOC111097145	111097145	transcript	XR_002629451.1	pseudogene	n.*4215G>A
1	98537066	T	C	0/1	upstream_gene_variant	MODIFIER	WNK2	484210	transcript	XM_022428018.1	protein_coding	c.-3659A>G
1	99632217	A	T	2019-01-01	intron_variant	MODIFIER	LOC102153707	102153707	transcript	XM_014114781.2	protein_coding	c.-321-657T>A
1	99720048	T	C	2019-01-01	intron_variant	MODIFIER	LOC102154338	102154338	transcript	XR_002632794.1	pseudogene	n.4194+9993T>C
1	100396420	G	T	2019-01-01	intron_variant	MODIFIER	LOC610960	610960	transcript	XM_005616073.3	protein_coding	c.1661-1083G>T
1	100788077	C	T	0/1	intron_variant	MODIFIER	LOC102155579	102155579	transcript	102155579	pseudogene	n.679-2114G>A
1	101531186	G	A	0/1	upstream_gene_variant	MODIFIER	LOC111097308	111097308	transcript	XR_002629763.1	pseudogene	n.-3353C>T
1	101933392	T	C	0/1	intergenic_region	MODIFIER	NLRP13-LOC102155284	484287-102155284	intergenic_region	484287-102155284		n.101933392T>C
1	102053767	C	T	0/1	intron_variant	MODIFIER	RFPL4A	484289	transcript	XM_022422803.1	protein_coding	c.-9-598C>T
1	102759629	A	G	0/1	intergenic_region	MODIFIER	LOC100688493-LOC611399	100688493-611399	intergenic_region	100688493-611399		n.102759629A>G
1	103751494	G	A	0/1	upstream_gene_variant	MODIFIER	LOC111098965	111098965	transcript	111098965	pseudogene	n.-3181C>T
1	103946085	A	C	0/1	intron_variant	MODIFIER	LOC100683760	100683760	transcript	XR_002614965.1	pseudogene	n.97-15372A>C
1	105133073	C	T	0/1	intron_variant	MODIFIER	ZNF350	111098961	transcript	XM_022427874.1	protein_coding	c.-221+176G>A
1	105430117	C	G	0/1	intergenic_region	MODIFIER	LOC111099011-LOC611716	111099011-611716	intergenic_region	111099011-611716		n.105430117C>G
1	105549926	C	T	0/1	upstream_gene_variant	MODIFIER	LOC102152131	102152131	transcript	XM_005642467.3	protein_coding	c.-1698C>T
1	105958193	G	A	0/1	downstream_gene_variant	MODIFIER	KLK4	484354	transcript	NM_001197169.1	protein_coding	c.*3018G>A
1	105971460	A	T	0/1	intergenic_region	MODIFIER	LOC611793-KLK2	611793-403967	intergenic_region	611793-403967		n.105971460A>T
1	109166278	TGAGAA	T	0/1	downstream_gene_variant	MODIFIER	FKRP	484426	transcript	XM_014119444.2	protein_coding	c.*2361_*2365delTTCTC
1	109177927	G	A	0/1	upstream_gene_variant	MODIFIER	FKRP	484426	transcript	XM_014119444.2	protein_coding	c.-7796C>T
1	109183420	C	A	0/1	intron_variant	MODIFIER	STRN4	610799	transcript	XM_022424675.1	protein_coding	c.283-1851C>A
1	109209859	G	A	0/1	5_prime_UTR_variant	MODIFIER	PRKD2	484427	transcript	XM_005616412.2	protein_coding	c.-31G>A
1	109279769	C	T	0/1	downstream_gene_variant	MODIFIER	CALM3	476428	transcript	XM_533635.6	protein_coding	c.*6627G>A
1	110161477	G	GC	0/1	upstream_gene_variant	MODIFIER	LOC102152843	102152843	transcript	102152843	pseudogene	n.-4688_-4687insC
1	110614267	C	T	2019-01-01	intergenic_region	MODIFIER	CBLC-BCL3	612343-612349	intergenic_region	612343-612349		n.110614267C>T
1	111211725	A	C	2019-01-01	intron_variant	MODIFIER	ZNF45	484463	transcript	XM_022405583.1	protein_coding	c.2274+9370T>G
1	111523318	ATGCATGTG	A	0/1	downstream_gene_variant	MODIFIER	ZNF428	611184	transcript	XM_022425283.1	protein_coding	c.*194_*201delTGCATGTG
1	112851384	A	G	0/1	intergenic_region	MODIFIER	CYP2B6-LOC484492	474177-484492	intergenic_region	474177-484492		n.112851384A>G
1	113809787	T	TA	0/1	intron_variant	MODIFIER	PLEKHG2	484509	transcript	XM_005616592.3	protein_coding	c.110-62_110-61insT
1	114432767	C	T	0/1	upstream_gene_variant	MODIFIER	ACTN4	484526	transcript	XM_005616611.3	protein_coding	c.-4855G>A
1	114690521	C	T	0/1	non_coding_transcript_exon_variant	MODIFIER	LOC102156111	102156111	transcript	XR_002631825.1	pseudogene	n.845G>A
1	115999939	TGA	T	0/1	intron_variant	MODIFIER	LOC100683244	100683244	transcript	XM_022406643.1	protein_coding	c.2111-1495_2111-1494delTC
1	118692474	G	A	2019-01-01	intron_variant	MODIFIER	PEPD	476493	transcript	XM_005616765.3	protein_coding	c.287+3559G>A
1	118871373	TCCCTCTCC	T	2019-01-01	intergenic_region	MODIFIER	CEBPA-SLC7A10	100683573-484599	intergenic_region	100683573-484599		n.118871374_118871381delCCCTCTCC
1	120105210	TAG	T	0/1	intergenic_region	MODIFIER	LOC111098384-LOC111090841	111098384-111090841	intergenic_region	111098384-111090841		n.120105211_120105212delAG
1	120282572	A	AAGGAG	0/1	intergenic_region	MODIFIER	LOC111090841-LOC102152485	111090841-102152485	intergenic_region	111090841-102152485		n.120282572_120282573insAGGAG
1	120282574	C	CTGGTGTGAGGCTTGATCCCA	0/1	intergenic_region	MODIFIER	LOC111090841-LOC102152485	111090841-102152485	intergenic_region	111090841-102152485		n.120282574_120282575insTGGTGTGAGGCTTGATCCCA
1	120282578	GC	G	0/1	intergenic_region	MODIFIER	LOC111090841-LOC102152485	111090841-102152485	intergenic_region	111090841-102152485		n.120282579delC
1	120282580	G	GATCCCATGAT	0/1	intergenic_region	MODIFIER	LOC111090841-LOC102152485	111090841-102152485	intergenic_region	111090841-102152485		n.120282580_120282581insATCCCATGAT
1	120342600	G	A	0/1	intergenic_region	MODIFIER	LOC111090841-LOC102152485	111090841-102152485	intergenic_region	111090841-102152485		n.120342600G>A
1	120427511	C	A	0/1	intron_variant	MODIFIER	TSHZ3	484607	transcript	XM_005616783.3	protein_coding	c.41-25010C>A
1	120453623	C	A	0/1	intron_variant	MODIFIER	TSHZ3	484607	transcript	XR_002632157.1	pseudogene	n.84-7117C>A
1	120879058	C	A	0/1	intergenic_region	MODIFIER	TSHZ3-ZNF536	484607-484609	intergenic_region	484607-484609		n.120879058C>A
1	120882765	A	G	0/1	intergenic_region	MODIFIER	TSHZ3-ZNF536	484607-484609	intergenic_region	484607-484609		n.120882765A>G
1	121152735	T	TCCACAGGCTCCGCAGGGTCTGCAGGGTCTGCAGGTTCTGCAGGGTCCAGAGAGTCCACAGGGTCCGCAGGGTCCGCAGGGTCCAGAGAGTCCACAGGGTCCGCAGGGG	2019-01-01	intron_variant	MODIFIER	ZNF536	484609	transcript	XM_005616784.3	protein_coding	c.2177-15606_2177-15605insCCCCTGCGGACCCTGTGGACTCTCTGGACCCTGCGGACCCTGCGGACCCTGTGGACTCTCTGGACCCTGCAGAACCTGCAGACCCTGCAGACCCTGCGGAGCCTGTGG
1	121985834	GCA	G	2019-01-01	intergenic_region	MODIFIER	VSTM2B-LOC111090842	484614-111090842	intergenic_region	484614-111090842		n.121985835_121985836delCA
1	122079976	G	A	0/1	intergenic_region	MODIFIER	UQCRFS1-MIR578	476503-100886164	intergenic_region	476503-100886164		n.122079976G>A
1	122268720	C	A	0/1	intergenic_region	MODIFIER	UQCRFS1-MIR578	476503-100886164	intergenic_region	476503-100886164		n.122268720C>A
1	122289497	G	C	0/1	intergenic_region	MODIFIER	UQCRFS1-MIR578	476503-100886164	intergenic_region	476503-100886164		n.122289497G>C
2	80383	TGGGGGCGGGGGG	T	2019-01-01	intergenic_region	MODIFIER	LOC100687763-LOC100856010	100687763-100856010	intergenic_region	100687763-100856010		n.80384_80395delGGGGGCGGGGGG
2	299489	T	A	0/1	intergenic_region	MODIFIER	LOC100687763-LOC100856010	100687763-100856010	intergenic_region	100687763-100856010		n.299489T>A
2	428999	A	C	0/1	intergenic_region	MODIFIER	LOC100856010-LOC111091124	100856010-111091124	intergenic_region	100856010-111091124		n.428999A>C
2	488576	C	T	0/1	intergenic_region	MODIFIER	LOC100856010-LOC111091124	100856010-111091124	intergenic_region	100856010-111091124		n.488576C>T
2	718634	CA	C	0/1	intergenic_region	MODIFIER	LOC100683275-LOC100683355	100683275-100683355	intergenic_region	100683275-100683355		n.718635delA
2	1137071	G	A	0/1	intron_variant	MODIFIER	LOC102152672	102152672	transcript	XR_002616261.1	pseudogene	n.501-85981C>T
2	1316910	G	T	2019-01-01	upstream_gene_variant	MODIFIER	FZD8	487073	transcript	XM_005617068.3	protein_coding	c.-2358G>T
2	1324807	G	T	0/1	downstream_gene_variant	MODIFIER	FZD8	487073	transcript	XM_005617068.3	protein_coding	c.*3386G>T
2	1348889	T	C	0/1	intergenic_region	MODIFIER	FZD8-GJD4	487073-606949	intergenic_region	487073-606949		n.1348889T>C
2	1858460	T	TA	0/1	intron_variant	MODIFIER	CUL2	477952	transcript	XM_005616937.3	protein_coding	c.-23+17485_-23+17486insA
2	1943199	T	TCA	0/1	intron_variant	MODIFIER	CUL2	477952	transcript	XM_005616937.3	protein_coding	c.506+3049_506+3050insCA
2	2791725	G	A	0/1	downstream_gene_variant	MODIFIER	PARD3	477953	transcript	XM_022405878.1	protein_coding	c.*1906G>A
2	2906322	ACTT	A	0/1	intergenic_region	MODIFIER	PARD3-LOC111091169	477953-111091169	intergenic_region	477953-111091169		n.2906323_2906325delCTT
2	3183018	CTCTT	C	0/1	intergenic_region	MODIFIER	LOC111091171-NRP1	111091171-477955	intergenic_region	111091171-477955		n.3183019_3183022delTCTT
2	3470172	GC	G	0/1	intron_variant	MODIFIER	NRP1	477955	transcript	XM_003638876.4	protein_coding	c.255-2696delC
2	3730722	ATGT	A	0/1	intron_variant	MODIFIER	ITGB1	477956	transcript	XM_022406138.1	protein_coding	c.68-111_68-109delTGT
2	4078918	C	T	0/1	intron_variant	MODIFIER	CCDC7	477958	transcript	XM_005616950.2	protein_coding	c.1197+5636G>A
2	4089433	C	T	0/1	intron_variant	MODIFIER	CCDC7	477958	transcript	XM_005616950.2	protein_coding	c.1132-4814G>A
2	4117620	G	A	0/1	intron_variant	MODIFIER	CCDC7	477958	transcript	XM_005616950.2	protein_coding	c.797-5907C>T
2	5082452	C	T	0/1	downstream_gene_variant	MODIFIER	LOC491488	491488	transcript	491488	pseudogene	n.*1975G>A
2	7594023	C	T	0/1	intron_variant	MODIFIER	MYO3A	487106	transcript	XM_005616984.3	protein_coding	c.954-8219G>A
2	8281619	T	C	0/1	intron_variant	MODIFIER	GPR158	477984	transcript	XM_014121676.2	protein_coding	c.1008+53227A>G
2	8775440	A	G	0/1	intron_variant	MODIFIER	ARHGAP21	100687590	transcript	XM_005616993.3	protein_coding	c.79-22600A>G
2	9596583	CAGGAAGAAGAA	C	0/1	intergenic_region	MODIFIER	KIAA1217-LOC111094497	607411-111094497	intergenic_region	607411-111094497		n.9596584_9596594delAGGAAGAAGAA
2	10659160	TC	T	0/1	intergenic_region	MODIFIER	LOC111091322-LOC102154358	111091322-102154358	intergenic_region	111091322-102154358		n.10659161delC
2	10659162	TTCTTTC	T	0/1	intergenic_region	MODIFIER	LOC111091322-LOC102154358	111091322-102154358	intergenic_region	111091322-102154358		n.10659163_10659168delTCTTTC
2	12903754	T	C	0/1	intron_variant	MODIFIER	PLXDC2	608632	transcript	XM_022406817.1	protein_coding	c.206-19249A>G
2	13682334	C	T	0/1	intron_variant	MODIFIER	MALRD1	608668	transcript	XM_014121305.2	protein_coding	c.2839-3800G>A
2	14451987	T	TA	0/1	intergenic_region	MODIFIER	LOC111094508-LOC111091357	111094508-111091357	intergenic_region	111094508-111091357		n.14451987_14451988insA
2	14505890	C	A	0/1	intron_variant	MODIFIER	LOC111091357	111091357	transcript	XR_002616859.1	pseudogene	n.337-9099G>T
2	14697106	G	A	0/1	intergenic_region	MODIFIER	EPC1-LOC100683935	477970-100683935	intergenic_region	477970-100683935		n.14697106G>A
2	14704911	C	G	0/1	intergenic_region	MODIFIER	EPC1-LOC100683935	477970-100683935	intergenic_region	477970-100683935		n.14704911C>G
2	14882844	C	CAAAAAAAAAAAAAAAAAATTTTT	0/1	downstream_gene_variant	MODIFIER	KIF5B	100855651	transcript	XM_003638878.4	protein_coding	c.*8503_*8504insAAAAAAAAAAAAAAAAAATTTTT
2	15161458	C	T	0/1	intergenic_region	MODIFIER	LOC111091364-LOC106560015	111091364-106560015	intergenic_region	111091364-106560015		n.15161458C>T
2	21884049	T	G	0/1	intergenic_region	MODIFIER	LOC607265-LOC111091506	607265-111091506	intergenic_region	607265-111091506		n.21884049T>G
2	23358358	A	G	0/1	intron_variant	MODIFIER	OPTN	478003	transcript	XM_005617135.3	protein_coding	c.1598-985T>C
2	23475835	C	A	0/1	upstream_gene_variant	MODIFIER	CCDC3	607593	transcript	XM_844332.3	protein_coding	c.-1999C>A
2	23490103	G	T	0/1	intron_variant	MODIFIER	CCDC3	607593	transcript	XM_844332.3	protein_coding	c.549+9112G>T
2	23490104	A	C	0/1	intron_variant	MODIFIER	CCDC3	607593	transcript	XM_844332.3	protein_coding	c.549+9113A>C
2	23610279	T	C	0/1	intergenic_region	MODIFIER	CCDC3-LOC106560142	607593-106560142	intergenic_region	607593-106560142		n.23610279T>C
2	23873251	G	A	0/1	intron_variant	MODIFIER	CAMK1D	607636	transcript	XM_005617137.3	protein_coding	c.225-19558C>T
2	27101069	G	T	2019-01-01	intergenic_region	MODIFIER	LOC100683304-LOC111094524	100683304-111094524	intergenic_region	100683304-111094524		n.27101069G>T
2	27932221	C	T	2019-01-01	intergenic_region	MODIFIER	LOC111094524-LOC111094528	111094524-111094528	intergenic_region	111094524-111094528		n.27932221C>T
2	27935912	C	A	2019-01-01	intergenic_region	MODIFIER	LOC111094524-LOC111094528	111094524-111094528	intergenic_region	111094524-111094528		n.27935912C>A
2	28014221	GC	G	2019-01-01	intergenic_region	MODIFIER	LOC102153212-GATA3	102153212-487134	intergenic_region	102153212-487134		n.28014222delC
2	28016126	AT	A	2019-01-01	intergenic_region	MODIFIER	LOC102153212-GATA3	102153212-487134	intergenic_region	102153212-487134		n.28016127delT
2	28293783	C	T	0/1	intron_variant	MODIFIER	TAF3	487135	transcript	XM_544263.6	protein_coding	c.167-1172G>A
2	28300182	G	A	0/1	intron_variant	MODIFIER	LOC111091625	111091625	transcript	XR_002617473.1	pseudogene	n.260+594G>A
2	29775724	TTCA	T	2019-01-01	intron_variant	MODIFIER	PFKFB3	487139	transcript	XM_022408031.1	protein_coding	c.-42+9318_-42+9320delTGA
2	32567467	G	A	0/1	intergenic_region	MODIFIER	LOC111094564-LOC100687336	111094564-100687336	intergenic_region	111094564-100687336		n.32567467G>A
2	33126412	G	A	0/1	intergenic_region	MODIFIER	LOC106560148-TRNAS-AGA	106560148-111094725	intergenic_region	106560148-111094725		n.33126412G>A
2	33421037	CCT	C	0/1	intergenic_region	MODIFIER	LOC111094589-ADARB2	111094589-487153	intergenic_region	111094589-487153		n.33421038_33421039delCT
2	33464686	C	T	0/1	intergenic_region	MODIFIER	LOC111094589-ADARB2	111094589-487153	intergenic_region	111094589-487153		n.33464686C>T
2	33549273	C	CG	0/1	intron_variant	MODIFIER	ADARB2	487153	transcript	XM_022414690.1	protein_coding	c.100+38213_100+38214insG
2	35046822	C	T	0/1	intron_variant	MODIFIER	PSD2	487157	transcript	XM_022408348.1	protein_coding	c.470+66C>T
2	35097862	G	A	0/1	intron_variant	MODIFIER	LOC102153901	102153901	transcript	XR_001314514.2	pseudogene	n.88-3079G>A
2	35160004	C	T	0/1	intron_variant	MODIFIER	NRG2	487158	transcript	XM_022408389.1	protein_coding	c.728-37621G>A
2	35429387	G	A	0/1	intron_variant	MODIFIER	CYSTM1	100683654	transcript	XR_002618023.1	pseudogene	n.406-4501G>A
2	35499785	G	GAA	0/1	intron_variant	MODIFIER	PFDN1	606872	transcript	NM_001252417.1	protein_coding	c.201-13918_201-13917insTT
2	35586578	A	G	0/1	intron_variant	MODIFIER	LOC102154811	102154811	transcript	XR_002618075.1	pseudogene	n.680-14499T>C
2	35985282	T	TTATTTATTTATTTATTTATC	0/1	intron_variant	MODIFIER	LOC111089960	111089960	transcript	XM_014107721.2	protein_coding	c.2457+13673_2457+13674insTATTTATTTATTTATTTATC
2	36295044	C	T	0/1	intergenic_region	MODIFIER	LOC102151234-TAF7	102151234-487180	intergenic_region	102151234-487180		n.36295044C>T
2	36800094	T	TGTGTG	0/1	intergenic_region	MODIFIER	LOC102152633-PCDH1	102152633-100856703	intergenic_region	102152633-100856703		n.36800094_36800095insGTGTG
2	36825600	C	CT	0/1	intron_variant	MODIFIER	PCDH1	100856703	transcript	XM_003638913.2	protein_coding	c.889-1347_889-1346insA
2	37090984	G	A	0/1	intergenic_region	MODIFIER	NDFIP1-LOC111094596	478044-111094596	intergenic_region	478044-111094596		n.37090984G>A
2	37386040	GTT	G	0/1	upstream_gene_variant	MODIFIER	LOC111092055	111092055	transcript	XR_002618496.1	pseudogene	n.-4557_-4556delTT
2	37521841	G	A	0/1	intron_variant	MODIFIER	FGF1	607724	transcript	XM_014108102.2	protein_coding	c.47+32396C>T
2	37700919	G	A	0/1	intron_variant	MODIFIER	ARHGAP26	478046	transcript	XM_003433773.5	protein_coding	c.155-27393G>A
2	37746973	G	A	0/1	intron_variant	MODIFIER	ARHGAP26	478046	transcript	XM_003433773.5	protein_coding	c.487-1927G>A
2	38361823	TCTAA	T	0/1	intergenic_region	MODIFIER	NR3C1-LOC111094599	478047-111094599	intergenic_region	478047-111094599		n.38361824_38361827delCTAA
2	38550398	G	T	0/1	upstream_gene_variant	MODIFIER	LOC102155099	102155099	transcript	XR_001314412.2	pseudogene	n.-811C>A
2	38588279	C	T	0/1	intergenic_region	MODIFIER	LOC102155099-LOC111092064	102155099-111092064	intergenic_region	102155099-111092064		n.38588279C>T
2	39220649	C	T	0/1	intergenic_region	MODIFIER	KCTD16-LOC111094606	487196-111094606	intergenic_region	487196-111094606		n.39220649C>T
2	39523755	C	T	0/1	intergenic_region	MODIFIER	KCTD16-LOC111094606	487196-111094606	intergenic_region	487196-111094606		n.39523755C>T
2	39956100	T	C	0/1	intergenic_region	MODIFIER	LOC111094610-LOC111094611	111094610-111094611	intergenic_region	111094610-111094611		n.39956100T>C
2	41848804	G	A	2019-01-01	intergenic_region	MODIFIER	LOC100686580-LOC106557870	100686580-106557870	intergenic_region	100686580-106557870		n.41848804G>A
2	43847545	A	AAAAAAAAAAAAAAAAAAAAAAAAT	2019-01-01	intron_variant	MODIFIER	LOC111092268	111092268	transcript	XR_002618938.1	pseudogene	n.263-9302_263-9301insATTTTTTTTTTTTTTTTTTTTTTT
2	46129981	TAG	T	0/1	intron_variant	MODIFIER	LOC111094481	111094481	transcript	XR_002623794.1	pseudogene	n.336+2481_336+2482delAG
2	46722526	T	TATAA	0/1	intron_variant	MODIFIER	PDE4D	487221	transcript	XM_005617415.2	protein_coding	c.326+48597_326+48598insTTAT
2	46841380	T	A	0/1	intron_variant	MODIFIER	LOC111094478	111094478	transcript	XR_002623786.1	pseudogene	n.455-56521T>A
2	47115163	G	GA	0/1	intron_variant	MODIFIER	PDE4D	487221	transcript	XM_005617416.3	protein_coding	c.-154-86253_-154-86252insT
2	47769487	TA	T	0/1	intron_variant	MODIFIER	LOC102151620	102151620	transcript	XR_001314672.2	pseudogene	n.405+32600delA
2	49121521	A	T	0/1	intron_variant	MODIFIER	LOC100688221	100688221	transcript	XR_002624061.1	pseudogene	n.75-13821A>T
2	49499605	A	G	0/1	intergenic_region	MODIFIER	LOC111090001-LOC111094219	111090001-111094219	intergenic_region	111090001-111094219		n.49499605A>G
2	49866741	A	G	0/1	intergenic_region	MODIFIER	LOC111094653-LOC100688366	111094653-100688366	intergenic_region	111094653-100688366		n.49866741A>G
2	50655828	G	A	2019-01-01	intron_variant	MODIFIER	CWC27	478076	transcript	XM_855716.5	protein_coding	c.42+587G>A
2	50771378	G	GTAGA	2019-01-01	intron_variant	MODIFIER	CWC27	478076	transcript	XM_855716.5	protein_coding	c.1042+24817_1042+24818insTAGA
2	50986516	G	C	2019-01-01	intron_variant	MODIFIER	ADAMTS6	478077	transcript	XM_005617441.3	protein_coding	c.2705+2201C>G
2	51176270	TTCTC	T	2019-01-01	intron_variant	MODIFIER	ADAMTS6	478077	transcript	XM_005617441.3	protein_coding	c.1073+38402_1073+38405delGAGA
2	52432083	GT	G	2019-01-01	intron_variant	MODIFIER	MAST4	612904	transcript	XM_022414764.1	protein_coding	c.320+41757delT
2	57211562	C	G	0/1	intergenic_region	MODIFIER	LOC111092593-HEXB	111092593-478100	intergenic_region	111092593-478100		n.57211562C>G
2	57254057	C	G	2019-01-01	downstream_gene_variant	MODIFIER	GFM2	478101	transcript	XM_005617481.3	protein_coding	c.*950G>C
2	58078972	G	GTCCCATGCTTCTAAATTTAATCTTACACATACAGGCATGCCTCGTTTTGTATGCTTCAGTTTACTGTGCT	2019-01-01	intron_variant	MODIFIER	CNOT1	608777	transcript	XM_535279.7	protein_coding	c.806+369_806+370insTCCCATGCTTCTAAATTTAATCTTACACATACAGGCATGCCTCGTTTTGTATGCTTCAGTTTACTGTGCT
2	58384443	C	T	2019-01-01	intron_variant	MODIFIER	CSNK2A2	478108	transcript	XM_005617494.3	protein_coding	c.114-15507C>T
2	59204131	C	T	0/1	intron_variant	MODIFIER	FAM192A	478114	transcript	XM_005617526.1	protein_coding	c.482+108C>T
2	60652007	A	AGTTTTATTTATTTATTTTTTTTATTTATTTTTTTTTTTAAATAGAGT	0/1	intergenic_region	MODIFIER	IRX6-LOC111092788	487275-111092788	intergenic_region	487275-111092788		n.60652007_60652008insGTTTTATTTATTTATTTTTTTTATTTATTTTTTTTTTTAAATAGAGT
2	61809416	A	G	0/1	intron_variant	MODIFIER	FTO	478125	transcript	XM_022411295.1	protein_coding	c.1497-48018T>C
2	61934029	T	C	0/1	intron_variant	MODIFIER	FTO	478125	transcript	XM_022411295.1	protein_coding	c.1027+6492A>G
2	62316245	A	ATTTTTTTT	0/1	non_coding_transcript_exon_variant	MODIFIER	LOC102156246	102156246	transcript	102156246	pseudogene	n.234_235insTTTTTTTT
2	64069355	C	T	0/1	intergenic_region	MODIFIER	LOC111094682-LOC111092867	111094682-111092867	intergenic_region	111094682-111092867		n.64069355C>T
2	64069356	C	A	0/1	intergenic_region	MODIFIER	LOC111094682-LOC111092867	111094682-111092867	intergenic_region	111094682-111092867		n.64069356C>A
2	64245564	C	T	0/1	intron_variant	MODIFIER	SALL1	487284	transcript	XM_005617566.3	protein_coding	c.76+898C>T
2	64492117	C	T	0/1	intergenic_region	MODIFIER	LOC111094683-LOC111094685	111094683-111094685	intergenic_region	111094683-111094685		n.64492117C>T
2	64567075	A	G	0/1	intron_variant	MODIFIER	CYLD	611649	transcript	XM_005617567.3	protein_coding	c.2242-427T>C
2	64631034	G	A	0/1	upstream_gene_variant	MODIFIER	CYLD	611649	transcript	XM_005617567.3	protein_coding	c.-9320C>T
2	64652010	A	G	0/1	intron_variant	MODIFIER	NOD2	487286	transcript	NM_001287039.1	protein_coding	c.2382-1507T>C
2	64709817	T	C	0/1	non_coding_transcript_exon_variant	MODIFIER	LOC111092892	111092892	transcript	XR_002620354.1	pseudogene	n.4771A>G
2	65776828	G	A	0/1	intron_variant	MODIFIER	ZNF423	487291	transcript	XM_005617584.3	protein_coding	c.3658-877G>A
2	66279580	TCGAATAAATAAATAAA	T	0/1	intergenic_region	MODIFIER	LOC111092923-LOC111092924	111092923-111092924	intergenic_region	111092923-111092924		n.66279581_66279596delCGAATAAATAAATAAA
2	66280130	C	A	0/1	intergenic_region	MODIFIER	LOC111092923-LOC111092924	111092923-111092924	intergenic_region	111092923-111092924		n.66280130C>A
2	66737421	A	AT	0/1	intron_variant	MODIFIER	LOC102154057	102154057	transcript	XR_002620419.1	pseudogene	n.4372+1499_4372+1500insT
2	66894959	T	C	0/1	intron_variant	MODIFIER	ABCC12	487294	transcript	XM_014106980.2	protein_coding	c.-29-7715T>C
2	67150746	T	C	0/1	intergenic_region	MODIFIER	ABCC12-PHKB	487294-478139	intergenic_region	487294-478139		n.67150746T>C
2	67970624	C	G	0/1	intron_variant	MODIFIER	LOC102155488	102155488	transcript	XR_002620482.1	pseudogene	n.471-932G>C
2	68037298	G	GCCCA	2019-01-01	intron_variant	MODIFIER	PHC2	487297	transcript	XM_003433835.4	protein_coding	c.-54-24017_-54-24016insCCCA
2	68119006	TGGCCTAAG	T	0/1	intron_variant	MODIFIER	A3GALT2	487298	transcript	XM_022411746.1	protein_coding	c.-69+572_-69+579delGGCCTAAG
2	69292135	G	A	0/1	intron_variant	MODIFIER	SPOCD1	100683356	transcript	XM_022412227.1	protein_coding	c.253+1885G>A
2	69297805	C	T	0/1	intron_variant	MODIFIER	SPOCD1	100683356	transcript	XM_022412227.1	protein_coding	c.254-33C>T
2	69551979	C	T	0/1	intron_variant	MODIFIER	LOC102153601	102153601	transcript	102153601	pseudogene	n.774-697G>A
2	69622938	G	T	0/1	upstream_gene_variant	MODIFIER	SERINC2	100855498	transcript	XM_022412340.1	protein_coding	c.-13068C>A
2	69804171	T	G	2019-01-01	upstream_gene_variant	MODIFIER	NKAIN1	611917	transcript	XM_014109982.2	protein_coding	c.-5374T>G
2	70018413	C	T	0/1	intron_variant	MODIFIER	PUM1	478158	transcript	XM_014109987.2	protein_coding	c.2339-2179C>T
2	70018414	TCCC	T	0/1	intron_variant	MODIFIER	PUM1	478158	transcript	XM_014109987.2	protein_coding	c.2339-2177_2339-2175delCCC
2	70018421	TGG	T	0/1	intron_variant	MODIFIER	PUM1	478158	transcript	XM_014109987.2	protein_coding	c.2339-2170_2339-2169delGG
2	70018424	T	TAA	0/1	intron_variant	MODIFIER	PUM1	478158	transcript	XM_014109987.2	protein_coding	c.2339-2168_2339-2167insAA
2	70018427	G	A	0/1	intron_variant	MODIFIER	PUM1	478158	transcript	XM_014109987.2	protein_coding	c.2339-2165G>A
2	70224333	C	T	0/1	intergenic_region	MODIFIER	LAPTM5-MATN1	487324-487325	intergenic_region	487324-487325		n.70224333C>T
2	70808492	T	C	0/1	intergenic_region	MODIFIER	LOC111094698-LOC111094699	111094698-111094699	intergenic_region	111094698-111094699		n.70808492T>C
2	71207978	C	T	0/1	intergenic_region	MODIFIER	LOC111093203-LOC106557751	111093203-106557751	intergenic_region	111093203-106557751		n.71207978C>T
2	73104081	A	G	0/1	downstream_gene_variant	MODIFIER	SLC9A1	478171	transcript	NM_001287028.1	protein_coding	c.*2232A>G
2	73177249	GTGGCCAGGTGTCAAAGGGTGAGTAGAACAAAGACTCC	G	0/1	upstream_gene_variant	MODIFIER	LOC111093316	111093316	transcript	XR_002621303.1	pseudogene	n.-4594_-4558delGGAGTCTTTGTTCTACTCACCCTTTGACACCTGGCCA
2	73412994	C	A	0/1	intergenic_region	MODIFIER	ARID1A-RPS6KA1	487352-487353	intergenic_region	487352-487353		n.73412994C>A
2	73412995	A	G	0/1	intergenic_region	MODIFIER	ARID1A-RPS6KA1	487352-487353	intergenic_region	487352-487353		n.73412995A>G
2	75181499	A	T	0/1	downstream_gene_variant	MODIFIER	NIPAL3	100856104	transcript	XM_003638924.4	protein_coding	c.*5311T>A
2	75637878	TGATAAGTGAATCATCACA	T	0/1	upstream_gene_variant	MODIFIER	CNR2	612289	transcript	XM_005617811.3	protein_coding	c.-21165_-21148delGATAAGTGAATCATCACA
2	76650436	G	A	0/1	downstream_gene_variant	MODIFIER	C1QB	487381	transcript	XM_544507.5	protein_coding	c.*150C>T
2	76650443	T	C	0/1	3_prime_UTR_variant	MODIFIER	C1QB	487381	transcript	XM_544507.5	protein_coding	c.*143A>G
2	76650445	G	T	0/1	3_prime_UTR_variant	MODIFIER	C1QB	487381	transcript	XM_544507.5	protein_coding	c.*141C>A
2	76650453	A	G	0/1	3_prime_UTR_variant	MODIFIER	C1QB	487381	transcript	XM_544507.5	protein_coding	c.*133T>C
2	76650455	G	A	0/1	3_prime_UTR_variant	MODIFIER	C1QB	487381	transcript	XM_544507.5	protein_coding	c.*131C>T
2	76650457	G	C	0/1	3_prime_UTR_variant	MODIFIER	C1QB	487381	transcript	XM_544507.5	protein_coding	c.*129C>G
2	76650464	T	A	0/1	3_prime_UTR_variant	MODIFIER	C1QB	487381	transcript	XM_544507.5	protein_coding	c.*122A>T
2	76650471	T	C	0/1	3_prime_UTR_variant	MODIFIER	C1QB	487381	transcript	XM_544507.5	protein_coding	c.*115A>G
2	76650474	C	T	0/1	3_prime_UTR_variant	MODIFIER	C1QB	487381	transcript	XM_544507.5	protein_coding	c.*112G>A
2	76650484	T	C	0/1	3_prime_UTR_variant	MODIFIER	C1QB	487381	transcript	XM_544507.5	protein_coding	c.*102A>G
2	76650486	T	C	0/1	3_prime_UTR_variant	MODIFIER	C1QB	487381	transcript	XM_544507.5	protein_coding	c.*100A>G
2	76691163	G	A	2019-01-01	intergenic_region	MODIFIER	C1QA-EPHA8	478194-487383	intergenic_region	478194-487383		n.76691163G>A
2	78033411	C	G	0/1	intron_variant	MODIFIER	EIF4G3	478202	transcript	XM_014110828.2	protein_coding	c.1297-1394C>G
2	78291476	A	G	2019-01-01	intron_variant	MODIFIER	PINK1	100688445	transcript	XM_014107113.1	protein_coding	c.15+2271T>C
2	78874206	G	A	0/1	downstream_gene_variant	MODIFIER	LOC111094711	111094711	transcript	XR_002624175.1	pseudogene	n.*1837C>T
2	79067151	G	A	2019-01-01	intron_variant	MODIFIER	LOC487403	487403	transcript	XM_014111014.2	protein_coding	c.8+922C>T
2	79180185	TGACACTA	T	0/1	upstream_gene_variant	MODIFIER	CAPZB	478209	transcript	XM_005617884.3	protein_coding	c.-2535_-2529delGACACTA
2	79390030	T	C	2019-01-01	intron_variant	MODIFIER	EMC1	612432	transcript	XM_005617887.3	protein_coding	c.2602+122T>C
2	79467979	C	T	2019-01-01	intron_variant	MODIFIER	UBR4	478211	transcript	XM_005617897.3	protein_coding	c.7832-286C>T
2	80249967	C	T	2019-01-01	intron_variant	MODIFIER	IGSF21	478214	transcript	XM_005617937.3	protein_coding	c.183+2404G>A
2	82290206	A	G	0/1	intron_variant	MODIFIER	TMEM51	607267	transcript	XM_014111400.2	protein_coding	c.-267+9656T>C
2	82459763	C	T	0/1	intron_variant	MODIFIER	KAZN	607338	transcript	XM_014111408.2	protein_coding	c.317-10430G>A
2	82520658	C	T	0/1	intergenic_region	MODIFIER	KAZN-LOC106558403	607338-106558403	intergenic_region	607338-106558403		n.82520658C>T
2	82602586	G	A	0/1	intergenic_region	MODIFIER	KAZN-LOC106558403	607338-106558403	intergenic_region	607338-106558403		n.82602586G>A
2	82785602	G	A	0/1	intergenic_region	MODIFIER	LOC111093979-LOC111093983	111093979-111093983	intergenic_region	111093979-111093983		n.82785602G>A
2	82906630	T	C	0/1	intergenic_region	MODIFIER	LOC111093979-LOC111093983	111093979-111093983	intergenic_region	111093979-111093983		n.82906630T>C
2	83016848	C	T	0/1	downstream_gene_variant	MODIFIER	LOC102154162	102154162	transcript	102154162	pseudogene	n.*2626C>T
2	83616851	C	T	0/1	intron_variant	MODIFIER	LOC106558410	106558410	transcript	XR_002622849.1	pseudogene	n.2356+427G>A
2	83887446	C	T	0/1	intergenic_region	MODIFIER	LOC111094008-VPS13D	111094008-478225	intergenic_region	111094008-478225		n.83887446C>T
2	83987489	TA	T	0/1	intron_variant	MODIFIER	LOC111094016	111094016	transcript	XR_002622922.1	pseudogene	n.749-1646delA
3	479205	G	T	0/1	intergenic_region	MODIFIER	LOC111094959-EPB41L4A	111094959-479140	intergenic_region	111094959-479140		n.479205G>T
3	649210	G	A	0/1	intron_variant	MODIFIER	EPB41L4A	479140	transcript	XM_005618035.2	protein_coding	c.1119-867G>A
3	658251	C	T	0/1	intron_variant	MODIFIER	EPB41L4A	479140	transcript	XM_005618035.2	protein_coding	c.1439+106C>T
3	1551652	T	C	0/1	intergenic_region	MODIFIER	TSLP-LOC100684423	607671-100684423	intergenic_region	607671-100684423		n.1551652T>C
3	2167723	C	T	0/1	intergenic_region	MODIFIER	LOC100684652-LOC111095033	100684652-111095033	intergenic_region	100684652-111095033		n.2167723C>T
3	2626156	C	T	0/1	intergenic_region	MODIFIER	LOC111095042-LOC102155937	111095042-102155937	intergenic_region	111095042-102155937		n.2626156C>T
3	2958140	G	A	0/1	intron_variant	MODIFIER	FER	403754	transcript	NM_001003141.1	protein_coding	c.2048+14468C>T
3	3715298	AT	A	0/1	intron_variant	MODIFIER	FBXL17	608166	transcript	XM_014111633.1	protein_coding	c.742-34766delT
3	4374781	CAGCGAGAGACACAGAGACACA	C	0/1	intron_variant	MODIFIER	EFNA5	608458	transcript	XM_005618039.3	protein_coding	c.125+102140_125+102160delAGCGAGAGACACAGAGACACA
3	6692058	TTA	T	0/1	intergenic_region	MODIFIER	LOC111095343-LOC100685719	111095343-100685719	intergenic_region	111095343-100685719		n.6692059_6692060delTA
3	6814743	TGAAACTCAGATTCTGG	T	0/1	intergenic_region	MODIFIER	LOC100685719-TRNAK-CUU	100685719-111095411	intergenic_region	100685719-111095411		n.6814744_6814759delGAAACTCAGATTCTGG
3	7092334	G	A	0/1	intron_variant	MODIFIER	LOC111095091	111095091	transcript	XR_002624762.1	pseudogene	n.176-20181C>T
3	8795941	G	A	0/1	intron_variant	MODIFIER	SLCO4C1	100686528	transcript	XM_003638957.3	protein_coding	c.805+874G>A
3	9892474	T	C	0/1	intergenic_region	MODIFIER	LOC106558558-FAM174A	106558558-608799	intergenic_region	106558558-608799		n.9892474T>C
3	9924352	C	T	0/1	intergenic_region	MODIFIER	LOC106558558-FAM174A	106558558-608799	intergenic_region	106558558-608799		n.9924352C>T
3	10375307	G	A	0/1	intergenic_region	MODIFIER	LOC100688177-LOC100686831	100688177-100686831	intergenic_region	100688177-100686831		n.10375307G>A
3	11581186	A	T	0/1	intergenic_region	MODIFIER	LOC111095122-LOC111095121	111095122-111095121	intergenic_region	111095122-111095121		n.11581186A>T
3	12574994	C	T	0/1	downstream_gene_variant	MODIFIER	RIOK2	479147	transcript	XM_005618064.3	protein_coding	c.*3813C>T
3	12812869	ATG	A	2019-01-01	intron_variant	MODIFIER	ERAP2	100856345	transcript	XM_005618072.3	protein_coding	c.693+106_693+107delCA
3	13747600	C	T	2019-01-01	downstream_gene_variant	MODIFIER	ELL2	488899	transcript	XM_022416707.1	protein_coding	c.*4790C>T
3	13933991	T	A	0/1	intron_variant	MODIFIER	SPATA9	609289	transcript	XM_005618092.3	protein_coding	c.327+4132T>A
3	13945349	CTCT	C	2019-01-01	downstream_gene_variant	MODIFIER	RFESD	488902	transcript	XM_005618090.3	protein_coding	c.*3793_*3795delAGA
3	15945031	A	C	2019-01-01	intergenic_region	MODIFIER	LOC102151182-LOC111095135	102151182-111095135	intergenic_region	102151182-111095135		n.15945031A>C
3	17606813	T	G	2019-01-01	intron_variant	MODIFIER	LOC102153520	102153520	transcript	102153520	pseudogene	n.110-5145T>G
3	17606815	A	AAGAAAGAAAG	2019-01-01	intron_variant	MODIFIER	LOC102153520	102153520	transcript	102153520	pseudogene	n.110-5143_110-5142insAGAAAGAAAG
3	17972569	C	CAAAAAAAAAAAAAAAAAAAAAAA	2019-01-01	intron_variant	MODIFIER	ADGRV1	479153	transcript	XM_014112224.2	protein_coding	c.18168-13666_18168-13665insTTTTTTTTTTTTTTTTTTTTTTT
3	20505594	ACTGATAGATCTGATAACAAACATTCTGTAGCTGTAGTTCTTAGAAACCGAAAACATAATAAAATACCAGGAACCCTGACGTCTATG	A	0/1	upstream_gene_variant	MODIFIER	LOC100685996	100685996	transcript	100685996	pseudogene	n.-5020_-4935delCATAGACGTCAGGGTTCCTGGTATTTTATTATGTTTTCGGTTTCTAAGAACTACAGCTACAGAATGTTTGTTATCAGATCTATCAG
3	20505683	TCGCCATTTCTTGAGAGAGA	T	0/1	intron_variant	MODIFIER	LOC111095147	111095147	transcript	XR_002624909.1	pseudogene	n.1028+37710_1028+37728delCGCCATTTCTTGAGAGAGA
3	20505744	A	T	0/1	intron_variant	MODIFIER	LOC111095147	111095147	transcript	XR_002624909.1	pseudogene	n.1028+37770A>T
3	20823894	A	G	2019-01-01	downstream_gene_variant	MODIFIER	LOC106558468	106558468	transcript	106558468	pseudogene	n.*649A>G
3	21030705	C	T	0/1	non_coding_transcript_exon_variant	MODIFIER	LOC111095149	111095149	transcript	XR_002624913.1	pseudogene	n.3385G>A
3	22586351	G	A	0/1	intergenic_region	MODIFIER	LOC100686218-LOC102154965	100686218-102154965	intergenic_region	100686218-102154965		n.22586351G>A
3	23860830	G	A	2019-01-01	intergenic_region	MODIFIER	EDIL3-LOC111095154	488919-111095154	intergenic_region	488919-111095154		n.23860830G>A
3	24239365	C	T	2019-01-01	upstream_gene_variant	MODIFIER	VCAN	488922	transcript	XM_003434417.4	protein_coding	c.-12858G>A
3	24265075	A	T	0/1	intergenic_region	MODIFIER	VCAN-XRCC4	488922-488923	intergenic_region	488922-488923		n.24265075A>T
3	24335834	C	T	0/1	intron_variant	MODIFIER	XRCC4	488923	transcript	XM_005618149.3	protein_coding	c.888-5219G>A
3	24370676	G	T	0/1	intron_variant	MODIFIER	XRCC4	488923	transcript	XM_005618149.3	protein_coding	c.887+35788C>A
3	24373061	C	T	0/1	intron_variant	MODIFIER	XRCC4	488923	transcript	XM_005618149.3	protein_coding	c.887+33403G>A
3	24406085	C	T	0/1	intron_variant	MODIFIER	XRCC4	488923	transcript	XM_005618149.3	protein_coding	c.887+379G>A
3	24418936	T	G	0/1	intron_variant	MODIFIER	XRCC4	488923	transcript	XM_005618149.3	protein_coding	c.743-12328A>C
3	24456662	G	A	0/1	intron_variant	MODIFIER	XRCC4	488923	transcript	XM_005618149.3	protein_coding	c.316-5545C>T
3	24486573	G	T	0/1	intron_variant	MODIFIER	XRCC4	488923	transcript	XM_005618149.3	protein_coding	c.316-35456C>A
3	24494274	G	A	0/1	intron_variant	MODIFIER	XRCC4	488923	transcript	XM_005618149.3	protein_coding	c.315+32575C>T
3	24653637	T	C	0/1	intergenic_region	MODIFIER	TMEM167A-LOC102155938	610083-102155938	intergenic_region	610083-102155938		n.24653637T>C
3	24673642	TATG	T	0/1	intergenic_region	MODIFIER	TMEM167A-LOC102155938	610083-102155938	intergenic_region	610083-102155938		n.24673643_24673645delATG
3	24689678	C	G	0/1	intergenic_region	MODIFIER	TMEM167A-LOC102155938	610083-102155938	intergenic_region	610083-102155938		n.24689678C>G
3	25030281	A	G	0/1	intergenic_region	MODIFIER	LOC100686399-ATP6AP1L	100686399-610097	intergenic_region	100686399-610097		n.25030281A>G
3	25264035	A	ATGTC	0/1	intron_variant	MODIFIER	ATG10	610103	transcript	XM_005618156.3	protein_coding	c.453+22452_453+22453insGACA
3	25966064	T	C	0/1	intron_variant	MODIFIER	ACOT12	488925	transcript	XM_022416754.1	protein_coding	c.1123-1493T>C
3	26451120	C	CT	0/1	intron_variant	MODIFIER	MSH3	479164	transcript	XM_022417321.1	protein_coding	c.1380-914_1380-913insA
3	26610596	A	AAACT	0/1	intergenic_region	MODIFIER	ANKRD34B-FAM151B	488927-479166	intergenic_region	488927-479166		n.26610596_26610597insAACT
3	27239368	C	T	0/1	intron_variant	MODIFIER	CMYA5	479170	transcript	XM_536312.4	protein_coding	c.399-3794G>A
3	27343816	T	A	0/1	intergenic_region	MODIFIER	PAPD4-LOC111095164	607764-111095164	intergenic_region	607764-111095164		n.27343816T>A
3	27393911	AAT	A	0/1	upstream_gene_variant	MODIFIER	HOMER1	488933	transcript	XM_022416761.1	protein_coding	c.-56252_-56251delAT
3	27509764	G	T	0/1	intron_variant	MODIFIER	HOMER1	488933	transcript	XM_022416761.1	protein_coding	c.684+364G>T
3	27668932	C	T	0/1	intron_variant	MODIFIER	LOC102152539	102152539	transcript	XR_002624957.1	pseudogene	n.739-5617G>A
3	28541001	T	A	0/1	intron_variant	MODIFIER	AP3B1	403459	transcript	NM_001002974.2	protein_coding	c.280-6607T>A
3	28587814	A	AT	0/1	intron_variant	MODIFIER	AP3B1	403459	transcript	NM_001002974.2	protein_coding	c.787-6979_787-6978insT
3	29036638	C	G	0/1	intergenic_region	MODIFIER	TBCA-OTP	479173-488938	intergenic_region	479173-488938		n.29036638C>G
3	29141858	A	G	0/1	intron_variant	MODIFIER	WDR41	610498	transcript	XM_014112255.2	protein_coding	c.153+58258A>G
3	29209005	G	A	0/1	intron_variant	MODIFIER	WDR41	610498	transcript	XM_014112255.2	protein_coding	c.154-35544G>A
3	29914326	C	T	0/1	intron_variant	MODIFIER	IQGAP2	479177	transcript	XM_005618187.3	protein_coding	c.3824+997G>A
3	29917690	A	G	0/1	intron_variant	MODIFIER	IQGAP2	479177	transcript	XM_005618187.3	protein_coding	c.3580-1266T>C
3	30119638	C	T	0/1	intron_variant	MODIFIER	IQGAP2	479177	transcript	XM_005618187.3	protein_coding	c.65+14831G>A
3	30431046	G	C	0/1	intron_variant	MODIFIER	SV2C	488943	transcript	XM_546060.5	protein_coding	c.-100+8872C>G
3	30474302	G	T	0/1	intergenic_region	MODIFIER	LOC102154938-LOC100682947	102154938-100682947	intergenic_region	102154938-100682947		n.30474302G>T
3	30482130	C	T	0/1	intergenic_region	MODIFIER	LOC102154938-LOC100682947	102154938-100682947	intergenic_region	102154938-100682947		n.30482130C>T
3	30484715	A	T	0/1	intergenic_region	MODIFIER	LOC102154938-LOC100682947	102154938-100682947	intergenic_region	102154938-100682947		n.30484715A>T
3	30523963	G	C	0/1	intergenic_region	MODIFIER	LOC102154938-LOC100682947	102154938-100682947	intergenic_region	102154938-100682947		n.30523963G>C
3	30533177	A	G	0/1	intergenic_region	MODIFIER	LOC102154938-LOC100682947	102154938-100682947	intergenic_region	102154938-100682947		n.30533177A>G
3	30609562	C	T	0/1	intergenic_region	MODIFIER	LOC102154938-LOC100682947	102154938-100682947	intergenic_region	102154938-100682947		n.30609562C>T
3	30643940	A	T	0/1	intergenic_region	MODIFIER	LOC102154938-LOC100682947	102154938-100682947	intergenic_region	102154938-100682947		n.30643940A>T
3	30643976	T	A	0/1	intergenic_region	MODIFIER	LOC102154938-LOC100682947	102154938-100682947	intergenic_region	102154938-100682947		n.30643976T>A
3	30643977	C	G	0/1	intergenic_region	MODIFIER	LOC102154938-LOC100682947	102154938-100682947	intergenic_region	102154938-100682947		n.30643977C>G
3	30644051	A	T	0/1	intergenic_region	MODIFIER	LOC102154938-LOC100682947	102154938-100682947	intergenic_region	102154938-100682947		n.30644051A>T
3	30659916	C	T	0/1	intergenic_region	MODIFIER	LOC102154938-LOC100682947	102154938-100682947	intergenic_region	102154938-100682947		n.30659916C>T
3	31202565	TTG	T	0/1	intron_variant	MODIFIER	GCNT4	488946	transcript	XM_005618196.3	protein_coding	c.-2+3349_-2+3350delTG
3	31286164	C	T	0/1	upstream_gene_variant	MODIFIER	LOC100683408	100683408	transcript	XM_003434431.1	protein_coding	c.-4371C>T
3	31293929	G	T	0/1	downstream_gene_variant	MODIFIER	LOC100683408	100683408	transcript	XM_003434431.1	protein_coding	c.*2459G>T
3	31293930	G	T	0/1	downstream_gene_variant	MODIFIER	LOC100683408	100683408	transcript	XM_003434431.1	protein_coding	c.*2460G>T
3	31294955	G	A	0/1	downstream_gene_variant	MODIFIER	LOC100683408	100683408	transcript	XM_003434431.1	protein_coding	c.*3485G>A
3	31335958	C	T	0/1	upstream_gene_variant	MODIFIER	LOC100683141	100683141	transcript	XM_014111808.1	protein_coding	c.-3026C>T
3	31416992	AT	A	0/1	intergenic_region	MODIFIER	LOC100683360-LOC100683428	100683360-100683428	intergenic_region	100683360-100683428		n.31416993delT
3	31470547	A	C	2019-01-01	intergenic_region	MODIFIER	LOC100683428-LOC100856766	100683428-100856766	intergenic_region	100683428-100856766		n.31470547A>C
3	31539699	AG	A	0/1	upstream_gene_variant	MODIFIER	COR6C40	488678	transcript	XM_005618031.3	protein_coding	c.-6374delG
3	31696173	A	T	0/1	intron_variant	MODIFIER	LOC100855460	100855460	transcript	XM_005618224.2	protein_coding	c.378-15045T>A
3	31742309	C	T	0/1	intron_variant	MODIFIER	LOC479005	479005	transcript	XM_005618200.3	protein_coding	c.12577-664G>A
3	31844021	C	T	0/1	intron_variant	MODIFIER	LOC479005	479005	transcript	XM_005618200.3	protein_coding	c.5467+2464G>A
3	32203687	G	GAACT	0/1	intron_variant	MODIFIER	LOC111095176	111095176	transcript	XM_022416804.1	protein_coding	c.*70+11947_*70+11948insAGTT
3	32219545	G	GCCA	0/1	upstream_gene_variant	MODIFIER	LOC111095176	111095176	transcript	XM_022416804.1	protein_coding	c.-3248_-3247insTGG
3	32219546	TAGG	T	0/1	upstream_gene_variant	MODIFIER	LOC111095176	111095176	transcript	XM_022416804.1	protein_coding	c.-3251_-3249delCCT
3	32236480	G	GGGTTTTTTTTTTTGTTTTTTTTTTTTTTT	0/1	intergenic_region	MODIFIER	LOC111095176-TUBGCP5	111095176-478999	intergenic_region	111095176-478999		n.32236480_32236481insGGTTTTTTTTTTTGTTTTTTTTTTTTTTT
3	32416484	G	A	0/1	intron_variant	MODIFIER	OCA2	488683	transcript	XM_545800.6	protein_coding	c.975+728G>A
3	32592506	G	A	0/1	intron_variant	MODIFIER	OCA2	488683	transcript	XM_545800.6	protein_coding	c.2225+10784G>A
3	32865081	G	A	0/1	intergenic_region	MODIFIER	LOC111095354-GABRG3	111095354-488685	intergenic_region	111095354-488685		n.32865081G>A
3	32913781	C	T	0/1	intergenic_region	MODIFIER	LOC111095354-GABRG3	111095354-488685	intergenic_region	111095354-488685		n.32913781C>T
3	33406199	CAG	C	0/1	intron_variant	MODIFIER	GABRG3	488685	transcript	XM_014112291.2	protein_coding	c.271-98035_271-98034delCT
3	33422638	G	T	0/1	intron_variant	MODIFIER	GABRG3	488685	transcript	XM_014112291.2	protein_coding	c.271-114472C>A
3	33971592	G	A	0/1	intron_variant	MODIFIER	GABRB3	606913	transcript	XM_022416811.1	protein_coding	c.49-60605G>A
3	34260524	G	A	0/1	intergenic_region	MODIFIER	GABRB3-LOC111094833	606913-111094833	intergenic_region	606913-111094833		n.34260524G>A
3	34981343	T	TAC	0/1	intron_variant	MODIFIER	ATP10A	488691	transcript	XM_545808.6	protein_coding	c.726-1761_726-1760insAC
3	34981360	A	G	0/1	intron_variant	MODIFIER	ATP10A	488691	transcript	XM_545808.6	protein_coding	c.726-1744A>G
3	35015924	A	C	0/1	intron_variant	MODIFIER	ATP10A	488691	transcript	XM_545808.6	protein_coding	c.3095-527A>C
3	35058019	T	C	0/1	intergenic_region	MODIFIER	ATP10A-LOC100684139	488691-100684139	intergenic_region	488691-100684139		n.35058019T>C
3	35160612	G	A	0/1	intergenic_region	MODIFIER	LOC100684139-LOC102156809	100684139-102156809	intergenic_region	100684139-102156809		n.35160612G>A
3	35199080	A	C	0/1	intergenic_region	MODIFIER	LOC100684139-LOC102156809	100684139-102156809	intergenic_region	100684139-102156809		n.35199080A>C
3	35328786	T	A	0/1	intergenic_region	MODIFIER	LOC100684139-LOC102156809	100684139-102156809	intergenic_region	100684139-102156809		n.35328786T>A
3	35328787	G	T	0/1	intergenic_region	MODIFIER	LOC100684139-LOC102156809	100684139-102156809	intergenic_region	100684139-102156809		n.35328787G>T
3	35748275	C	T	0/1	intergenic_region	MODIFIER	LOC479011-SNRPN	479011-479012	intergenic_region	479011-479012		n.35748275C>T
3	35807744	C	T	0/1	intergenic_region	MODIFIER	LOC479011-SNRPN	479011-479012	intergenic_region	479011-479012		n.35807744C>T
3	37078329	T	C	0/1	intron_variant	MODIFIER	CHRNA7	488696	transcript	XM_014112303.2	protein_coding	c.-43+27170A>G
3	38601408	GAA	G	0/1	intron_variant	MODIFIER	FAM189A1	100684763	transcript	XM_003434406.3	protein_coding	c.277-35529_277-35528delTT
3	41675701	TCTCAGGAGTTCTATTC	T	0/1	intron_variant	MODIFIER	LOC111094852	111094852	transcript	XM_022416179.1	protein_coding	c.445+832_445+847delCTCAGGAGTTCTATTC
3	43768612	A	C	0/1	intergenic_region	MODIFIER	LOC106558607-LOC111095367	106558607-111095367	intergenic_region	106558607-111095367		n.43768612A>C
3	44547506	GT	G	0/1	intergenic_region	MODIFIER	LOC111095206-LOC100688277	111095206-100688277	intergenic_region	111095206-100688277		n.44547507delT
3	45309323	T	C	0/1	intergenic_region	MODIFIER	LOC100688410-LOC111095207	100688410-111095207	intergenic_region	100688410-111095207		n.45309323T>C
3	45431160	G	T	0/1	intergenic_region	MODIFIER	LOC100688410-LOC111095207	100688410-111095207	intergenic_region	100688410-111095207		n.45431160G>T
3	45740315	TA	T	0/1	intergenic_region	MODIFIER	LOC111095207-MCTP2	111095207-488717	intergenic_region	111095207-488717		n.45740316delA
3	45823529	AAAAAG	A	0/1	intergenic_region	MODIFIER	LOC111095207-MCTP2	111095207-488717	intergenic_region	111095207-488717		n.45823530_45823534delAAAAG
3	54923891	A	G	0/1	intron_variant	MODIFIER	HDGFL3	479059	transcript	XM_022416992.1	protein_coding	c.165-24T>C
3	55466146	C	T	0/1	intron_variant	MODIFIER	ADAMTSL3	479060	transcript	XM_022416996.1	protein_coding	c.317+9912C>T
3	57190515	G	A	0/1	upstream_gene_variant	MODIFIER	LOC111095239	111095239	transcript	XR_002625198.1	pseudogene	n.-560C>T
3	57431502	G	A	0/1	intergenic_region	MODIFIER	ZFAND6-BCL2A1	479064-488770	intergenic_region	479064-488770		n.57431502G>A
3	57666354	A	T	0/1	intergenic_region	MODIFIER	MTHFS-LOC111095240	610157-111095240	intergenic_region	610157-111095240		n.57666354A>T
3	57751547	C	T	0/1	intron_variant	MODIFIER	KIAA1024	610163	transcript	XM_014112489.2	protein_coding	c.-50-3263G>A
3	57804897	C	A	0/1	intergenic_region	MODIFIER	KIAA1024-TMED3	610163-100685718	intergenic_region	610163-100685718		n.57804897C>A
3	57910175	A	T	0/1	intergenic_region	MODIFIER	LOC102156518-MIR184	102156518-100886094	intergenic_region	102156518-100886094		n.57910175A>T
3	59169048	A	T	0/1	intergenic_region	MODIFIER	GRPEL1-LOC610338	488784-610338	intergenic_region	488784-610338		n.59169048A>T
3	60049974	T	TC	0/1	3_prime_UTR_variant	MODIFIER	SH3TC1	488788	transcript	XM_005618482.3	protein_coding	c.*3221dupC
3	60159580	CACCACCATCACCCCAACTCCACCATCATCACCTCCACCTCT	C	0/1	intron_variant	MODIFIER	ACOX3	488790	transcript	XM_005618490.3	protein_coding	c.1829-295_1829-255delAGAGGTGGAGGTGATGATGGTGGAGTTGGGGTGATGGTGGT
3	61201130	C	T	0/1	intron_variant	MODIFIER	HTT	479074	transcript	XM_014112541.2	protein_coding	c.300-1506G>A
3	63096263	A	G	0/1	intergenic_region	MODIFIER	QDPR-LOC111095259	479082-111095259	intergenic_region	479082-111095259		n.63096263A>G
3	63112102	A	G	0/1	intergenic_region	MODIFIER	QDPR-LOC111095259	479082-111095259	intergenic_region	479082-111095259		n.63112102A>G
3	63137797	C	T	0/1	intron_variant	MODIFIER	LOC111095259	111095259	transcript	XR_002625261.1	pseudogene	n.991+80G>A
3	63210244	A	T	0/1	intergenic_region	MODIFIER	LOC100682666-LOC111095378	100682666-111095378	intergenic_region	100682666-111095378		n.63210244A>T
3	65480234	G	A	0/1	downstream_gene_variant	MODIFIER	LOC102156687	102156687	transcript	XR_002625270.1	pseudogene	n.*448G>A
3	65480237	G	A	0/1	downstream_gene_variant	MODIFIER	LOC102156687	102156687	transcript	XR_002625270.1	pseudogene	n.*451G>A
3	65608060	C	T	0/1	intron_variant	MODIFIER	LOC102156862	102156862	transcript	XR_002625278.1	pseudogene	n.709-15052C>T
3	65839342	C	T	0/1	intergenic_region	MODIFIER	LOC102156862-LOC111095381	102156862-111095381	intergenic_region	102156862-111095381		n.65839342C>T
3	65933322	G	A	0/1	intron_variant	MODIFIER	LOC111095266	111095266	transcript	XR_002625280.1	pseudogene	n.435-18611C>T
3	66182264	C	T	0/1	intergenic_region	MODIFIER	LOC102156944-LOC111095268	102156944-111095268	intergenic_region	102156944-111095268		n.66182264C>T
3	66445602	TA	T	0/1	intron_variant	MODIFIER	LOC111094898	111094898	transcript	XM_022416346.1	protein_coding	c.497+18761delT
3	67657734	A	G	0/1	intergenic_region	MODIFIER	LOC111095270-LOC111095384	111095270-111095384	intergenic_region	111095270-111095384		n.67657734A>G
3	68141754	A	C	0/1	intergenic_region	MODIFIER	LOC111095271-HS3ST1	111095271-403672	intergenic_region	111095271-403672		n.68141754A>C
3	68143302	A	C	0/1	intergenic_region	MODIFIER	LOC111095271-HS3ST1	111095271-403672	intergenic_region	111095271-403672		n.68143302A>C
3	68206577	T	C	0/1	intergenic_region	MODIFIER	LOC111095271-HS3ST1	111095271-403672	intergenic_region	111095271-403672		n.68206577T>C
3	68781880	C	G	0/1	intergenic_region	MODIFIER	LOC102151487-LOC102151549	102151487-102151549	intergenic_region	102151487-102151549		n.68781880C>G
3	68916374	C	T	0/1	intron_variant	MODIFIER	LOC102151549	102151549	transcript	XR_002625296.1	pseudogene	n.1914-58G>A
3	70751034	C	A	0/1	downstream_gene_variant	MODIFIER	STK32B	611147	transcript	XM_022417193.1	protein_coding	c.*1155C>A
3	71249434	A	T	0/1	intron_variant	MODIFIER	JAKMIP1	488830	transcript	XM_022417200.1	protein_coding	c.1302+5672T>A
3	71557657	G	A	0/1	intron_variant	MODIFIER	APBB2	488831	transcript	XM_014112624.2	protein_coding	c.-176-5375G>A
3	71973201	C	T	0/1	non_coding_transcript_exon_variant	MODIFIER	LOC111095287	111095287	transcript	XR_002625318.1	pseudogene	n.2538C>T
3	72344883	C	T	0/1	intron_variant	MODIFIER	N4BP2	479101	transcript	XM_022417218.1	protein_coding	c.5369+16062G>A
3	73903021	A	T	0/1	intergenic_region	MODIFIER	LOC111095390-LOC102151550	111095390-102151550	intergenic_region	111095390-102151550		n.73903021A>T
3	74798613	G	T	0/1	intron_variant	MODIFIER	NWD2	488837	transcript	XM_545955.6	protein_coding	c.152-25306C>A
3	75138095	G	GC	2019-01-01	intergenic_region	MODIFIER	NWD2-LOC106558642	488837-106558642	intergenic_region	488837-106558642		n.75138095_75138096insC
3	75310077	T	A	0/1	intergenic_region	MODIFIER	LOC102152399-LOC111095297	102152399-111095297	intergenic_region	102152399-111095297		n.75310077T>A
3	75450139	C	T	0/1	intron_variant	MODIFIER	LOC111095298	111095298	transcript	XR_002625353.1	pseudogene	n.201+6807G>A
3	75496524	G	A	0/1	intron_variant	MODIFIER	LOC102152443	102152443	transcript	XR_291936.3	pseudogene	n.126+37038G>A
3	75646612	CTT	C	0/1	intron_variant	MODIFIER	ARAP2	488840	transcript	XM_014112643.2	protein_coding	c.-160+5432_-160+5433delTT
3	76190122	A	ACAAACAAAC	0/1	intergenic_region	MODIFIER	LOC102152744-LOC102152825	102152744-102152825	intergenic_region	102152744-102152825		n.76190122_76190123insCAAACAAAC
3	77271525	T	G	0/1	intergenic_region	MODIFIER	LOC111095392-LOC102153121	111095392-102153121	intergenic_region	111095392-102153121		n.77271525T>G
3	77691475	A	C	0/1	intergenic_region	MODIFIER	LOC111095392-LOC102153121	111095392-102153121	intergenic_region	111095392-102153121		n.77691475A>C
[truncated: 3,811 more rows]

## Sheet: BH003_584controls
Table S4. List of private variants of the sequenced CMO-affected Basset Hound.
[truncated: 13,371 more rows]

[truncated: 5 more sheets: CE073_584controls, CR039_584controls, GW004_584controls, OS001_584controls, WE006_584controls]
